# Supplementary material for: Corruption, accountability, and discretion of procurement officials: An analysis of selection Preferences for Performance-based Evaluation Criteria (PBEC) in PPP procurement
Source: PLoS One. 2023 Mar 9;18(3):e0282542. doi: 10.1371/journal.pone.0282542 (PMC9997974; doi:10.1371/journal.pone.0282542)
Supplement: S1 Dataset — (XLSX) [file pone.0282542.s001.xlsx]

## Sheet: Sheet2
name	operation	lncorr	time20171110	indus2	investment	returnmodel	duration	demons2	fin_trans	region3	pm	operationmodel8	lninvestment	industry_de4	x_lninvestment	x2_lninvestment
3	0.2	8.30028	0	1	1019900	2	33	0	17.79	3	0	1	13.8352	1	3	2
5	0.2	8.30028	0	1	2.62416e+06	3	33	0	15.74	3	0	1	14.7803	1	3	2
6	0.2	8.30028	0	1	555400	2	33	0	15.74	3	0	1	13.2274	1	3	2
8	0.294118	6.21261	0	1	79608.3	3	30	1	27.57	1	0	2	11.2849	1	2	2
9	1	7.99598	0	1	300000	2	30	0	19.75	1	1	3	12.6115	1	3	2
12	0.714286	6.21261	0	1	4450000	2	30	1	27.57	1	1	1	15.3084	1	3	2
13	0.5	7.88005	0	1	50106	2	30	1	21.15	2	0	1	10.8219	1	2	1
15	0.5	7.95437	0	1	7313	1	28	0	22.66	1	0	1	8.89741	1	1	1
16	1	7.88005	0	1	10074.5	2	12	0	21.15	2	1	1	9.21776	1	1	1
19	0.2	8.30028	0	1	863200	3	33	0	18.57	3	0	1	13.6684	1	3	2
22	0.714286	8.60043	0	2	109050	2	18	0	25.2	1	0	1	11.5996	1	3	2
23	0.5	7.99598	0	1	22857	1	22	0	19.75	1	0	1	10.037	1	1	1
24	0.164706	7.99598	0	1	115200	2	20	0	19.75	1	0	1	11.6544	1	3	2
25	0.529412	8.49821	0	1	55000	2	30	1	20.61	3	1	1	10.9151	1	2	1
27	0.2	8.30028	0	1	901180	3	34	0	18.57	3	0	1	13.7115	1	3	2
28	0.2	8.30028	0	1	1600300	2	33	0	18.57	3	0	1	14.2857	1	3	2
29	0.75	8.49821	0	1	39313	2	30	1	20.86	3	0	1	10.5793	1	2	1
31	0.5	8.64822	0	1	152600	2	17	0	22.08	1	0	7	11.9356	1	3	2
32	0.384615	7.95437	0	2	37000	2	15	1	19.44	1	0	1	10.5187	1	2	1
33	0.5	7.99598	0	1	6959.52	1	24	0	18.69	1	0	1	8.84787	1	1	1
38	0.5	7.99598	0	1	25176	1	22	0	18.69	1	0	1	10.1336	1	1	1
39	0.296296	7.95437	0	2	41905	2	10	0	19.44	1	0	7	10.6432	1	2	1
40	0.285714	8.13886	0	1	606200	3	28	0	68.46	1	0	1	13.315	1	3	2
41	0.625	6.21261	0	1	49474	1	30	0	30.57	1	0	1	10.8092	1	2	1
43	0.107143	8.25609	0	1	76548	1	10	0	42.72	1	0	1	11.2457	1	2	2
44	0.0909091	7.84149	0	1	100450	1	10	0	20.77	3	0	1	11.5174	1	2	2
49	0.166667	8.30028	0	1	1110100	2	33	0	20.61	3	0	1	13.92	1	3	2
52	0.166667	8.30028	0	1	518410	3	33	0	20.61	3	0	1	13.1585	1	3	2
56	0.5	8.81774	0	1	210701	1	17	0	37.26	2	0	1	12.2582	1	3	2
57	1	7.92624	0	1	22930.5	2	30	1	20.53	2	0	1	10.0402	1	1	1
59	0.5	8.30202	0	1	136100	2	33	1	23.82	3	0	1	11.8211	1	3	2
60	0.225806	7.95437	0	2	250000	1	14	0	19.44	1	1	1	12.4292	1	3	2
61	0.166667	8.30028	0	1	498500	2	33	0	20.61	3	0	1	13.1194	1	3	2
62	0.166667	8.30028	0	1	950200	2	33	0	20.61	3	0	1	13.7644	1	3	2
64	1	8.30202	0	2	43360.5	2	30	1	23.82	3	1	1	10.6773	1	2	1
65	1	8.49821	0	1	6663.41	2	25	0	20.86	3	1	3	8.80439	1	1	1
66	0	6.63726	0	1	1361500	2	20	0	23.07	3	0	1	14.1241	1	3	2
70	0.466667	8.81774	0	2	87741.5	3	30	1	37.26	2	1	1	11.3821	1	2	2
75	0.4	7.6774	0	1	587700	2	30	1	32.93	3	0	1	13.284	1	3	2
76	0.8	8.49821	0	1	266972	2	30	0	24.85	3	0	1	12.4949	1	3	2
79	0.166667	8.30028	0	1	1114500	3	33	0	29.15	3	0	1	13.9239	1	3	2
80	0.166667	8.30028	0	1	552900	2	33	0	29.15	3	0	1	13.2229	1	3	2
81	0.166667	8.30028	0	1	796700	2	33	0	29.15	3	0	1	13.5882	1	3	2
84	0.5	6.21261	0	1	57472	1	25	0	38.51	1	0	1	10.959	1	2	1
85	0.5	6.21261	0	1	11815	1	25	0	38.51	1	0	1	9.37712	1	1	1
87	0.454545	6.83087	0	1	17328	2	30	1	28.3	1	0	1	9.76008	1	1	1
90	0.5	8.49821	0	1	14479	2	30	0	24.85	3	0	1	9.58046	1	1	1
92	0.4	7.92624	0	2	149450	2	25	0	44.12	2	0	1	11.9147	1	3	2
98	1	8.59693	0	1	209800	3	24	0	33.58	2	1	1	12.2539	1	3	2
99	0.5	8.49821	0	1	12000	1	30	0	24.85	3	0	7	9.39266	1	1	1
100	0.666667	7.95437	0	1	58310	1	30	1	29.7	1	0	8	10.9735	1	2	1
102	0.666667	8.25609	0	1	643843	2	30	1	29.39	1	1	7	13.3752	1	3	2
104	0.558824	8.57263	0	1	53303.8	1	29	0	23.85	2	0	1	10.8838	1	2	1
109	0.333333	7.38585	0	1	186000	2	30	0	42.56	3	1	1	12.1335	1	3	2
110	0.166667	8.49821	0	1	3339	1	10	0	24.85	3	0	1	8.11343	1	1	1
113	0.384615	8.49821	0	1	86800	1	18	0	24.85	3	1	1	11.3714	1	2	2
114	0.416667	8.64822	0	1	10900	1	25	0	30.85	1	0	1	9.29652	1	1	1
117	0.25	8.25609	0	1	14851.4	2	27	0	29.39	1	0	1	9.60585	1	1	1
118	0.5	8.13886	0	1	260000	1	13	1	55.76	1	0	1	12.4684	1	3	2
120	0.428571	8.59693	0	1	298004	3	30	1	33.58	2	0	1	12.6049	1	3	2
121	0.473684	8.57263	0	1	10000	1	30	1	23.85	2	0	4	9.21034	1	1	1
122	0.6	8.81774	0	1	546334	1	15	1	20.39	2	0	1	13.211	1	3	2
123	0.166667	8.13886	0	1	561280	2	28	1	55.76	1	0	1	13.238	1	3	2
124	0.5	7.38585	0	1	47341.5	2	25	0	42.56	3	1	1	10.7651	1	2	1
125	0.5	8.81774	0	1	174900	2	50	1	20.39	2	1	1	12.072	1	3	2
131	1	8.46821	0	2	64500	2	30	0	56.16	1	1	2	11.0744	1	2	2
134	0.473684	8.06621	0	1	119818	1	10	1	46.81	3	1	1	11.6937	1	3	2
135	0.5	7.92624	0	1	9989	1	17	0	44.12	2	0	1	9.20924	1	1	1
137	0.5	8.46821	0	1	22999.3	2	25	0	56.16	1	1	1	10.0432	1	1	1
139	0.5	8.46821	0	2	38030	2	10	1	56.16	1	1	1	10.5461	1	2	1
142	0.117647	7.84149	0	1	242000	1	13	0	19.23	3	0	1	12.3967	1	3	2
143	0.5	8.49188	0	1	323408	2	25	1	54.34	2	0	1	12.6867	1	3	2
145	1	7.38585	0	1	97004.4	3	15	0	42.56	3	1	1	11.4825	1	2	2
146	1	7.88005	0	1	118982	1	11	0	27.41	2	0	1	11.6867	1	3	2
148	0	8.13886	0	2	124000	2	10	0	55.76	1	0	1	11.728	1	3	2
153	0.5	7.92624	0	1	8704.41	2	30	0	44.12	2	0	3	9.07159	1	1	1
154	1	7.84149	0	2	45793.6	2	17	0	19.23	3	1	7	10.7319	1	2	1
155	0.333333	7.6774	0	1	14407	2	8	0	32.93	3	0	1	9.57547	1	1	1
156	1	8.30028	0	1	10083.9	1	30	0	29.15	3	0	1	9.2187	1	1	1
161	0.5	8.30028	0	1	202723	1	30	1	29.15	3	0	1	12.2196	1	3	2
166	0.5	8.13886	0	1	41109.3	1	14	0	55.76	1	0	1	10.624	1	2	1
168	0	8.64822	0	1	14377	3	25	0	30.85	1	0	1	9.57339	1	1	1
169	1	8.60043	0	1	240000	1	30	1	18.77	1	0	3	12.3884	1	3	2
172	0.666667	8.49821	0	2	74106	2	15	0	24.85	3	1	1	11.2133	1	2	2
175	0.166667	8.49821	0	1	31700	1	10	0	24.85	3	0	1	10.3641	1	1	1
177	0.5	8.59693	0	1	511000	2	37	1	33.58	2	0	1	13.1441	1	3	2
178	0.5	8.46821	0	1	34194.4	2	29	1	56.16	1	0	1	10.4398	1	1	1
182	0.5	7.99598	0	1	17100	2	25	1	39.98	1	0	8	9.74683	1	1	1
185	0.7	7.95437	0	1	16000	2	20	0	29.7	1	0	1	9.68034	1	1	1
186	0.5	8.57263	0	1	91660	1	10	0	23.85	2	0	1	11.4258	1	2	2
188	0.5	8.57263	0	1	179400	1	20	0	23.85	2	0	1	12.0974	1	3	2
190	0.5	7.84149	0	1	9362	1	30	0	19.23	3	1	1	9.14441	1	1	1
191	0.714286	8.25609	0	1	30000	2	30	0	29.39	1	1	8	10.3089	1	1	1
193	0.5	8.49821	0	1	118656	2	11	0	24.85	3	1	1	11.684	1	3	2
198	0.529412	8.57263	0	1	150000	1	30	1	23.85	2	1	7	11.9184	1	3	2
202	0.294118	7.38585	0	1	587260	2	33	1	42.56	3	0	1	13.2832	1	3	2
206	0.642857	7.95437	0	2	23208.7	1	20	0	29.7	1	0	1	10.0523	1	1	1
208	0.166667	8.30028	0	1	604500	2	33	0	29.15	3	0	1	13.3122	1	3	2
210	0.5	8.49821	0	1	450000	1	15	0	24.85	3	0	1	13.017	1	3	2
211	1	8.49821	0	1	47650	2	30	0	24.85	3	0	4	10.7716	1	2	1
212	0.444444	8.46821	0	1	11800	1	25	1	56.16	1	1	1	9.37585	1	1	1
216	0.428571	8.64822	0	1	50859.8	1	10	0	30.85	1	1	1	10.8368	1	2	1
217	0.625	8.30202	0	1	298077	1	30	1	32.49	3	1	1	12.6051	1	3	2
219	0.666667	8.64822	0	1	45010.7	1	30	1	30.85	1	0	1	10.7147	1	2	1
222	0.192308	8.64822	0	1	613800	1	13	0	30.85	1	0	7	13.3274	1	3	2
224	0.714286	8.01928	0	1	67871.2	1	30	1	35.22	2	0	1	11.1254	1	2	2
225	0.142857	7.84149	0	1	85000	2	30	1	19.23	3	0	1	11.3504	1	2	2
226	0.4	7.84149	0	1	20056	2	25	1	19.23	3	0	7	9.90628	1	1	1
228	0	8.46821	0	1	550000	2	10	0	56.16	1	0	1	13.2177	1	3	2
229	0	8.49821	0	2	357129	1	15	0	24.85	3	0	1	12.7858	1	3	2
230	0	8.13886	0	2	389300	2	22	0	55.76	1	0	1	12.8721	1	3	2
231	0.5	8.49821	0	1	295100	2	30	1	24.85	3	0	7	12.5951	1	3	2
232	0.181818	7.95437	0	2	39995	1	12	0	29.7	1	0	1	10.5965	1	2	1
237	0.411765	8.49821	0	1	80773.1	2	12	0	24.85	3	0	1	11.2994	1	2	2
240	1	8.46821	0	1	32215	2	30	1	56.16	1	1	1	10.3802	1	1	1
241	0.809524	8.64822	0	1	41783	2	30	0	30.85	1	1	7	10.6402	1	2	1
242	0.545455	8.60043	0	1	11000	3	15	0	18.77	1	0	4	9.30565	1	1	1
243	0.5	6.21261	0	1	1499000	2	30	1	38.51	1	0	1	14.2203	1	3	2
244	0.333333	8.64822	0	1	52652.8	2	28	1	30.85	1	0	1	10.8715	1	2	1
245	0.5	8.57263	0	1	197600	1	13	1	23.85	2	0	1	12.194	1	3	2
248	0.148936	8.49821	0	1	5210	2	25	0	24.85	3	1	1	8.55833	1	1	1
249	0.333333	8.25609	0	2	200000	2	18	0	29.39	1	0	1	12.2061	1	3	2
250	0.5	8.57263	0	1	437200	3	30	0	23.85	2	0	1	12.9881	1	3	2
251	0.444444	7.88005	0	1	189443	2	30	1	27.41	2	0	1	12.1518	1	3	2
253	0	8.49821	0	2	92925	2	15	0	24.85	3	0	1	11.4396	1	2	2
255	0.5	8.81774	0	2	47019.7	2	22	0	20.39	2	0	1	10.7583	1	2	1
256	0.384615	8.13886	0	1	58466.2	3	40	1	55.76	1	0	1	10.9762	1	2	1
257	0.5	7.98002	0	2	17900	2	10	0	15.36	2	1	1	9.79256	1	1	1
259	0.666667	8.81774	0	1	116685	1	17	1	20.39	2	0	1	11.6672	1	3	2
265	0.5	8.49821	0	1	25419	2	30	0	24.85	3	1	8	10.1433	1	1	1
267	0	7.88005	0	2	533479	2	10	0	27.41	2	0	1	13.1872	1	3	2
268	1	8.49821	0	1	35000	2	30	1	24.85	3	0	3	10.4631	1	1	1
272	0.833333	8.30202	0	2	74942	3	30	0	32.49	3	1	1	11.2245	1	2	2
276	0.363636	7.43662	0	1	397230	1	24	1	32.98	3	0	1	12.8923	1	3	2
277	1	8.60043	0	2	71000	2	20	1	18.77	1	1	3	11.1704	1	2	2
280	0.4	8.13886	0	1	283200	3	10	0	53.65	1	0	1	12.5539	1	3	2
282	0.533333	8.81774	0	1	29400	1	11	0	36.92	2	1	1	10.2888	1	1	1
284	0.625	8.46821	0	1	41700	2	30	0	57.01	1	0	1	10.6383	1	2	1
285	1	8.25609	0	1	20000	2	30	1	34.43	1	1	3	9.90349	1	1	1
287	0.444444	7.6774	0	1	9854.08	1	8	0	35.39	3	0	1	9.19564	1	1	1
293	0.5	8.25609	0	1	63479.3	3	30	1	34.43	1	0	1	11.0585	1	2	2
294	0.511111	8.57263	0	1	41288	2	30	1	50.78	2	0	1	10.6283	1	2	1
295	0.186047	8.46821	0	2	3092	2	11	0	57.01	1	0	1	8.03657	1	1	1
297	0.444444	7.6774	0	2	36274.7	2	20	0	35.39	3	0	1	10.4989	1	2	1
298	0.542857	7.95437	0	1	26829	2	28	0	33.31	1	0	1	10.1972	1	1	1
299	0.5	8.81774	0	2	22000	3	30	1	36.92	2	0	1	9.9988	0	1	1
300	0.6	7.98002	0	2	15000	3	30	0	32.14	2	0	1	9.61581	1	1	1
302	0	8.30028	0	2	99221.6	2	15	0	19.44	3	1	1	11.5051	1	2	2
303	0.333333	8.46821	0	2	177000	2	15	0	57.01	1	0	1	12.0839	1	3	2
304	0.6	8.46821	0	1	129195	2	30	1	57.01	1	0	1	11.7691	1	3	2
306	0.166667	8.60043	0	2	622832	1	20	0	22.82	1	0	1	13.342	1	3	2
307	0.5	8.30028	0	1	34399.8	3	30	0	19.44	3	1	1	10.4458	1	1	1
310	0.53125	7.95437	0	1	125000	2	28	1	33.31	1	0	1	11.7361	1	3	2
312	0.5	8.46821	0	2	67975	1	12	0	57.01	1	0	1	11.1269	1	2	2
316	1	6.63726	0	1	120533	2	30	1	25.29	3	0	3	11.6997	1	3	2
319	0.25	8.30202	0	1	3.13038e+06	2	34	1	22.77	3	1	1	14.9567	1	3	2
320	0.25	8.30202	0	1	2773500	2	35	1	22.77	3	1	1	14.8356	1	3	2
323	0.333333	7.53636	0	1	42511	1	10	0	43.38	3	1	1	10.6575	1	2	1
324	0.52381	8.46821	0	1	33900	2	30	0	57.01	1	0	1	10.4312	1	1	1
328	0.5	8.46821	0	1	180000	3	30	1	57.01	1	1	2	12.1007	1	3	2
329	0.428571	8.30202	0	1	2.45626e+06	2	34	0	22.77	3	1	1	14.7142	1	3	2
330	0.428571	8.30202	0	1	1.07338e+06	2	34	0	22.77	3	1	1	13.8863	1	3	2
331	0.428571	8.30202	0	1	860515	2	34	0	22.77	3	1	1	13.6653	1	3	2
332	0	8.64822	0	1	37000	2	10	0	45.13	1	0	1	10.5187	1	2	1
333	0	8.64822	0	1	54800	2	10	0	45.13	1	0	1	10.9115	1	2	1
334	0.4	8.49821	0	1	47098	1	12	0	23.6	3	0	1	10.76	1	2	1
338	0	8.49821	0	2	51000	2	13	1	23.6	3	0	1	10.8396	1	2	1
339	0.5	8.46821	0	1	100337	2	30	1	57.01	1	1	1	11.5163	1	2	2
340	0.444444	8.25609	0	1	65200	3	26	1	34.43	1	0	1	11.0852	1	2	2
341	0.5	8.81774	0	1	370912	3	33	0	36.92	2	1	1	12.8237	1	3	2
343	0.166667	8.46821	0	1	40424	1	10	1	57.01	1	1	1	10.6072	1	2	1
344	0.586957	8.81774	0	1	594900	2	30	1	36.92	2	0	1	13.2962	1	3	2
345	0.5	8.49821	0	1	8723.21	2	32	1	23.6	3	0	1	9.07374	1	1	1
353	0.5	8.81774	0	2	38881	3	20	0	36.92	2	1	2	10.5683	0	2	1
354	0.4	7.88005	0	2	250000	2	15	0	22.52	2	0	1	12.4292	1	3	2
355	0.5	5.65249	0	1	341321	2	30	1	20.73	3	1	1	12.7406	1	3	2
357	0.285714	8.60043	0	1	51500	1	10	1	22.82	1	0	1	10.8493	1	2	1
358	0.333333	8.59693	0	1	355000	2	30	1	20.34	2	1	1	12.7799	1	3	2
359	0.5	8.59693	0	2	7343	2	15	1	20.34	2	1	8	8.9015	1	1	1
360	0.454545	8.25609	0	1	24354.1	1	11	0	34.43	1	0	1	10.1005	1	1	1
361	0.5	7.95437	0	2	32246.3	1	12	0	33.31	1	0	1	10.3812	1	1	1
363	0.375	8.81774	0	2	121526	2	25	0	36.92	2	0	1	11.7079	1	3	2
367	0.5	7.6774	0	1	11414	1	10	0	35.39	3	0	1	9.3426	1	1	1
368	0.5	8.59693	0	2	142906	2	18	1	20.34	2	0	7	11.8699	1	3	2
371	0.6	7.6774	0	1	18055	2	30	0	35.39	3	0	4	9.80118	1	1	1
378	0	8.49821	0	2	91049	2	15	0	23.6	3	0	1	11.4192	1	2	2
379	0	8.49821	0	2	133600	2	15	0	23.6	3	0	1	11.8026	1	3	2
380	0	8.49821	0	2	25001	2	12	0	23.6	3	0	1	10.1267	1	1	1
382	0	8.49821	0	2	29204.4	1	15	0	23.6	3	0	1	10.2821	1	1	1
383	0.5	7.6774	0	1	9733	1	10	0	35.39	3	0	1	9.18328	1	1	1
384	0.5	7.6774	0	1	12249	1	10	0	35.39	3	0	1	9.4132	1	1	1
385	0.333333	8.30028	0	1	107126	1	30	1	19.44	3	0	4	11.5818	1	3	2
386	0.666667	8.49188	0	1	2568	3	18	0	46.83	2	0	1	7.85088	1	1	1
387	0.64	8.81774	0	1	23716	2	30	1	36.92	2	0	1	10.0739	1	1	1
390	0.181818	7.92624	0	1	228885	2	15	0	51.38	2	0	1	12.341	1	3	2
391	0.25	8.30202	0	1	1.26147e+06	2	34	1	22.77	3	1	1	14.0478	1	3	2
393	0.6	8.59693	0	1	2800	3	10	0	20.34	2	1	1	7.93738	1	1	1
395	0.666667	8.49821	0	1	7979.51	2	30	0	23.6	3	0	1	8.98463	1	1	1
397	0.5	7.92624	0	1	8605	2	30	1	51.38	2	0	1	9.0601	1	1	1
398	0.6	8.25609	0	1	69802	2	30	1	34.43	1	0	1	11.1534	1	2	2
399	0.5	8.13886	0	1	67200	1	30	1	53.65	1	0	1	11.1154	1	2	2
400	0	8.30028	0	1	575443	1	10	0	19.44	3	0	1	13.2629	1	3	2
401	0.125	7.84149	0	1	2193.38	1	30	0	19.76	3	1	1	7.6932	1	1	1
402	0.4	8.01928	0	1	28860	1	10	0	39.26	2	1	7	10.2702	1	1	1
405	0.5	7.92624	0	1	12310	2	30	1	51.38	2	0	1	9.41817	1	1	1
408	0.5	7.88005	0	2	499361	2	30	1	22.52	2	1	1	13.1211	1	3	2
409	0.5	8.25609	0	1	48666	1	16	1	34.43	1	0	7	10.7927	1	2	1
421	0.363636	8.81774	0	1	54322	2	14	0	36.92	2	1	4	10.9027	1	2	1
423	0.5	7.88005	0	1	18600	2	30	0	22.52	2	1	1	9.83092	1	1	1
424	0.5	7.53636	0	1	56573	2	22	1	43.38	3	1	8	10.9433	1	2	1
426	1	8.49821	0	1	107000	2	20	0	23.6	3	0	4	11.5806	1	3	2
430	0.5	8.49821	0	1	123500	2	15	0	23.6	3	0	1	11.724	1	3	2
431	1	8.49821	0	1	15300	2	30	0	23.6	3	1	3	9.63561	1	1	1
432	0.166667	8.49821	0	1	14600	1	10	0	23.6	3	0	1	9.58878	1	1	1
434	0.727273	8.49821	0	1	10595	2	25	0	23.6	3	0	1	9.26814	1	1	1
438	0.631579	7.53636	0	1	1626074	2	35	1	43.38	3	0	1	14.3017	1	3	2
440	0.411765	8.46821	0	1	51125	2	15	0	57.01	1	0	1	10.842	1	2	1
443	0.565217	8.46821	0	1	28800	2	13	0	57.01	1	1	1	10.2681	1	1	1
444	0	8.49821	0	1	121594	2	15	0	23.6	3	0	1	11.7084	1	3	2
447	0	7.88005	0	1	395294	1	10	0	22.52	2	0	1	12.8874	1	3	2
449	0.5	8.25609	0	1	455136	1	25	0	34.43	1	1	8	13.0283	1	3	2
452	0.333333	8.57263	0	1	110000	2	12	0	50.78	2	0	8	11.6082	1	3	2
453	0.5	7.38585	0	1	544957	2	33	1	42.39	3	0	1	13.2085	1	3	2
454	0.380952	8.81774	0	1	32132	1	12	1	36.92	2	0	1	10.3776	1	1	1
455	0.466667	8.46821	0	1	27100	2	30	1	57.01	1	1	1	10.2073	1	1	1
456	0.333333	8.49821	0	1	59791	1	12	0	23.6	3	0	1	10.9986	1	2	1
458	0.8	8.46821	0	1	47373	2	41	1	57.01	1	1	1	10.7658	1	2	1
459	0.2	7.84149	0	1	55285.9	1	10	0	19.76	3	0	1	10.9203	1	2	1
461	0.583333	8.30028	0	1	1945877	2	30	0	19.44	3	0	1	14.4812	1	3	2
465	0.307692	7.88005	0	1	41016.4	2	30	1	22.52	2	0	1	10.6217	1	2	1
467	0	8.60043	0	1	241018	1	12	0	22.82	1	0	1	12.3926	1	3	2
469	0	8.49821	0	1	64517	1	13	0	23.6	3	0	1	11.0747	1	2	2
470	0.5	8.57263	0	1	43412	1	10	1	50.78	2	0	1	10.6785	1	2	1
472	0.666667	7.98002	0	2	16000	2	15	1	32.14	2	1	1	9.68034	0	1	1
477	0.333333	8.49821	0	2	187159	2	20	0	23.6	3	0	1	12.1397	1	3	2
480	0.5	7.95437	0	2	28250	2	15	1	33.31	1	0	1	10.2488	1	1	1
481	0.25	7.95437	0	2	19509	2	15	0	33.31	1	0	1	9.87863	1	1	1
482	0.615385	7.95437	0	1	83909.1	2	15	1	33.31	1	0	1	11.3375	1	2	2
483	0.333333	8.01928	0	1	35600	1	10	1	39.26	2	0	7	10.4801	1	1	1
484	1	8.49821	0	1	69500	1	10	0	23.6	3	0	1	11.1491	1	2	2
485	0.5	8.25609	0	1	2763.05	1	25	0	34.43	1	0	1	7.92409	1	1	1
487	0.6	7.99598	0	1	285772	3	25	0	40.39	1	1	7	12.563	1	3	2
488	0.318182	8.57263	0	2	26000	3	15	0	50.78	2	0	1	10.1659	1	1	1
491	0.148936	7.38585	0	1	1.42834e+06	2	33	0	42.39	3	0	1	14.172	1	3	2
493	0.6	7.53636	0	1	266375	1	30	0	43.38	3	0	7	12.4927	1	3	2
494	0.5	7.38585	0	1	5762	1	24	0	42.39	3	1	1	8.65904	1	1	1
496	0.606061	8.25609	0	1	33000	3	30	0	34.43	1	1	8	10.4043	1	1	1
497	0.333333	8.64822	0	1	128226	1	13	0	45.13	1	0	1	11.7615	1	3	2
498	0.6	8.60043	0	1	30670	3	30	0	22.82	1	0	2	10.331	1	1	1
502	0.5	7.99598	0	1	1827461	2	25	0	40.39	1	0	1	14.4184	1	3	2
503	0.666667	7.95437	0	1	21500	2	30	0	33.31	1	1	7	9.97581	1	1	1
506	0.470588	7.84149	0	1	55000	2	30	1	19.76	3	1	1	10.9151	1	2	1
507	0.285714	8.81774	0	1	800000	1	14	1	36.92	2	0	7	13.5924	1	3	2
508	0.333333	8.01928	0	1	149126	2	30	1	39.26	2	0	7	11.9125	1	3	2
510	0.5	7.6774	0	1	316000	1	17	1	35.39	3	0	1	12.6635	1	3	2
511	0.5	8.25609	0	2	366200	1	10	0	34.43	1	0	1	12.8109	1	3	2
513	0	8.49821	0	2	197160	1	10	0	23.6	3	0	7	12.1918	1	3	2
518	0.454545	7.95437	0	1	28874	1	14	1	33.31	1	0	1	10.2707	1	1	1
520	0.230769	8.46821	0	2	50000	1	15	0	57.01	1	0	1	10.8198	1	2	1
524	0	8.01928	0	1	34087.4	1	10	0	39.26	2	0	1	10.4367	1	1	1
525	0.5	8.30028	0	1	47103	2	30	1	19.44	3	0	8	10.7601	1	2	1
526	0.875	8.06621	0	2	48968.2	2	30	1	45.93	3	1	1	10.7989	0	2	1
529	1	8.30028	0	1	26000	2	25	0	19.44	3	0	1	10.1659	1	1	1
530	0.444444	8.81774	0	1	23841.7	1	30	0	36.92	2	1	1	10.0792	1	1	1
531	0.238095	8.46821	0	2	70000	1	12	1	57.01	1	0	1	11.1562	1	2	2
534	0.444444	7.6774	0	1	20050	3	25	1	35.39	3	1	4	9.90598	1	1	1
535	0.5	8.46821	0	2	322464	1	30	1	57.01	1	1	2	12.6837	1	3	2
537	0.555556	8.81774	0	2	82738	2	20	1	36.92	2	1	2	11.3234	0	2	2
538	0.5	8.01928	0	1	44000	1	10	1	39.26	2	0	1	10.692	1	2	1
539	0	7.95437	0	1	1425834	2	26	0	33.31	1	0	1	14.1703	1	3	2
540	0.647059	8.64822	0	1	4927.07	2	30	0	45.13	1	0	1	8.5025	1	1	1
541	0.347826	7.53636	0	1	14994.7	1	27	0	43.38	3	1	1	9.61545	1	1	1
542	0.538462	8.46821	0	1	198000	2	20	0	57.01	1	1	1	12.196	1	3	2
543	0.5	7.88005	0	1	16183	2	29	0	22.52	2	0	1	9.69172	1	1	1
544	0	8.60043	0	1	1627800	2	25	1	22.82	1	0	7	14.3027	1	3	2
546	0.5	8.46821	0	1	28800	1	17	0	57.01	1	1	1	10.2681	1	1	1
547	0.5	8.81774	0	1	110000	1	16	0	36.92	2	1	1	11.6082	1	3	2
548	0.5	8.46821	0	1	163386	2	12	1	57.01	1	1	1	12.0039	1	3	2
552	0.111111	7.92624	0	1	293100	3	31	0	51.38	2	0	1	12.5883	1	3	2
553	0.0909091	7.43662	0	1	593066	1	14	0	30.22	3	0	7	13.2931	1	3	2
554	0.142857	8.81774	0	2	64248.5	1	12	1	36.92	2	0	1	11.0705	1	2	2
555	0.205128	8.60043	0	1	17087	3	10	0	22.82	1	0	1	9.74607	1	1	1
556	0	8.30202	0	1	427880	1	16	0	22.77	3	1	1	12.9666	1	3	2
557	1	8.13886	0	1	50000	3	30	0	53.65	1	1	1	10.8198	1	2	1
558	0.5	7.6774	0	1	18892	3	30	1	35.39	3	1	1	9.84649	1	1	1
559	0.380952	8.49821	0	1	191670	2	30	1	23.6	3	0	1	12.1635	1	3	2
560	0	8.30202	0	1	386900	1	16	0	22.77	3	1	1	12.8659	1	3	2
562	0.625	8.60043	0	2	65000	2	10	1	22.82	1	0	1	11.0821	1	2	2
564	0.5	8.30028	0	2	108257	2	21	0	19.44	3	0	7	11.5923	1	3	2
565	0.6	7.99598	0	1	149590	2	30	0	40.39	1	1	1	11.9156	1	3	2
566	0.466667	8.81774	0	1	22326	3	25	1	36.92	2	0	1	10.0135	1	1	1
568	0.375	8.81774	0	1	181500	1	20	0	36.92	2	0	1	12.109	1	3	2
569	0.235294	7.99598	0	2	13680	3	20	0	40.39	1	1	1	9.52369	1	1	1
570	0.363636	8.81774	0	1	114926	1	14	0	36.92	2	0	1	11.652	1	3	2
571	0.666667	8.60043	0	1	15017	1	29	0	22.82	1	0	4	9.61694	1	1	1
572	0.676471	7.98002	0	1	712907	2	28	0	32.14	2	0	1	13.4771	1	3	2
574	0.333333	8.30202	0	1	279952	2	33	1	22.77	3	0	1	12.5424	1	3	2
575	1	7.88005	0	1	15000	2	29	0	22.52	2	0	7	9.61581	1	1	1
576	0.571429	7.6774	0	1	15000	2	32	1	35.39	3	1	1	9.61581	1	1	1
577	0.741935	5.65249	0	2	10100	3	30	1	20.73	3	1	1	9.22029	1	1	1
578	1	8.06621	0	1	8045	2	21	1	45.93	3	0	1	8.99281	1	1	1
580	0.509091	7.6774	0	1	3736149	2	30	1	35.39	3	0	1	15.1336	1	3	2
582	0.2	8.30028	0	1	1779200	2	34	1	19.44	3	0	7	14.3917	1	3	2
583	0.5	6.60394	0	1	72391.1	1	12	0	32.72	1	0	1	11.1898	1	2	2
584	0.2	8.30028	0	1	891170	2	34	1	19.44	3	0	7	13.7003	1	3	2
585	0.370629	8.25609	0	1	67839.2	2	30	1	34.43	1	0	1	11.1249	1	2	2
586	1	8.81774	0	1	21403	1	30	0	36.92	2	1	8	9.97129	1	1	1
587	0	8.49821	0	2	22100	1	15	0	23.6	3	0	1	10.0033	1	1	1
589	0.142857	7.95437	0	1	160000	1	16	0	33.31	1	1	1	11.9829	1	3	2
592	0.37037	8.49821	0	2	21600	2	10	0	23.6	3	1	1	9.98045	1	1	1
594	0.342105	7.88005	0	1	287405	2	15	0	22.52	2	0	1	12.5686	1	3	2
596	0.375	7.88005	0	1	46687.1	1	15	0	22.52	2	0	7	10.7512	1	2	1
598	0.5	8.49821	0	1	27573	1	11	0	23.6	3	0	1	10.2246	1	1	1
599	0.5	8.64822	0	1	20575.5	1	15	0	45.13	1	0	1	9.93186	1	1	1
600	0.6	8.49821	0	1	10118	2	30	0	23.6	3	0	1	9.22208	1	1	1
604	1	8.49821	0	2	410000	2	27	0	23.6	3	0	1	12.9239	1	3	2
605	0	8.13886	0	2	80000	2	20	1	53.65	1	0	1	11.2898	1	2	2
606	0.5	8.64822	0	1	17263.6	1	15	0	45.13	1	0	1	9.75635	1	1	1
610	0.545455	8.81774	0	1	73352	1	12	0	36.92	2	1	1	11.203	1	2	2
611	0.375	8.81774	0	1	36582	1	12	0	36.92	2	0	1	10.5073	1	2	1
612	0.8	8.25609	0	1	11498.8	3	30	0	34.43	1	0	1	9.35	1	1	1
613	0	8.64822	0	1	27460	1	11	1	45.13	1	1	1	10.2205	1	1	1
614	0.545455	8.81774	0	2	130096	2	20	1	36.92	2	0	1	11.776	0	3	2
616	0.5	8.30028	0	1	92162	1	32	1	19.44	3	0	8	11.4313	1	2	2
617	0.473684	8.81774	0	1	18364	3	30	1	36.92	2	0	8	9.81815	1	1	1
618	0.571429	8.57263	0	1	14397	2	30	0	50.78	2	1	7	9.57478	1	1	1
619	0.5	6.83087	0	1	64075	2	30	0	44.52	1	0	1	11.0678	1	2	2
621	1	8.81774	0	2	22000	2	10	1	36.92	2	0	3	9.9988	0	1	1
624	0.4	8.57263	0	1	35306	1	11	0	50.78	2	1	1	10.4718	1	1	1
627	0.4	8.25609	0	1	100066	1	15	0	34.43	1	1	1	11.5136	1	2	2
628	1	7.95437	0	1	40300	2	22	0	33.31	1	0	4	10.6041	1	2	1
629	0.625	8.57263	0	1	16970	3	30	0	50.78	2	0	6	9.7392	1	1	1
631	0.8	8.06621	0	1	93023	2	11	1	45.93	3	0	1	11.4406	1	2	2
636	0.555556	8.57263	0	1	119232	2	32	1	50.78	2	0	1	11.6888	1	3	2
637	0.666667	8.30202	0	2	28827	2	32	1	22.77	3	1	1	10.2691	1	1	1
638	0.666667	8.81774	0	2	28172	2	17	1	36.92	2	1	8	10.2461	1	1	1
639	0.6	8.01928	0	2	76234	2	25	1	39.26	2	1	1	11.2416	0	2	2
640	0.375	8.60043	0	2	51258	2	20	0	22.82	1	1	1	10.8446	0	2	1
643	1	7.99598	0	2	292471	1	10	1	40.39	1	0	3	12.5861	0	3	2
644	0.5	7.53636	0	2	28000	2	15	0	43.38	3	1	1	10.24	0	1	1
647	0.8	8.06621	0	2	74756.5	2	25	0	45.93	3	1	1	11.222	1	2	2
648	0.272727	8.64822	0	1	283595	1	13	1	45.13	1	0	4	12.5553	1	3	2
650	0.5	7.88005	0	1	117000	1	10	0	22.52	2	0	1	11.6699	1	3	2
651	1	7.99598	0	2	84571.6	1	10	1	40.39	1	0	3	11.3453	1	2	2
654	1	8.59693	0	1	84000	1	20	1	20.34	2	0	3	11.3386	1	2	2
655	0.5	8.60043	0	1	300918	1	20	0	22.82	1	0	1	12.6146	1	3	2
657	0.5	8.49821	0	1	15600	1	10	0	23.6	3	0	1	9.65503	1	1	1
659	0.285714	7.95437	0	1	211310	1	14	0	33.31	1	0	7	12.2611	1	3	2
661	0.2	8.46821	0	1	29895	1	30	0	57.01	1	1	1	10.3055	1	1	1
663	1	8.81774	0	2	50000	3	30	1	36.92	2	1	2	10.8198	1	2	1
664	0.5	8.46821	0	1	61083	1	15	0	57.01	1	0	1	11.02	1	2	2
665	0.333333	8.46821	0	1	84296	1	15	0	57.01	1	0	1	11.3421	1	2	2
672	0.571429	7.95437	0	1	52388	3	25	0	33.31	1	0	1	10.8664	1	2	1
673	0.714286	8.60043	0	1	199213	2	25	0	22.82	1	0	1	12.2021	1	3	2
675	0.4	8.25609	0	1	153954	1	10	0	34.43	1	0	1	11.9444	1	3	2
678	0.285714	8.81774	0	1	194000	1	17	1	36.92	2	0	1	12.1756	1	3	2
680	0.333333	8.81774	0	1	59539.3	1	21	0	36.92	2	0	1	10.9944	1	2	1
681	0.285714	8.81774	0	2	233631	1	12	1	36.92	2	0	1	12.3615	1	3	2
682	0.285714	8.81774	0	2	545300	1	18	1	36.92	2	1	1	13.2091	1	3	2
684	0.285714	8.81774	0	1	441810	1	20	1	36.92	2	1	1	12.9986	1	3	2
687	0.333333	8.46821	0	2	31000	1	11	0	57.01	1	1	1	10.3417	1	1	1
689	0.333333	8.81774	0	1	69614	2	30	1	36.92	2	1	2	11.1507	1	2	2
690	1	8.81774	0	1	185605	2	22	0	36.92	2	1	1	12.1314	1	3	2
691	0.5	8.30202	0	1	675871	2	30	1	22.77	3	0	1	13.4238	1	3	2
692	0.5	8.49821	0	1	300000	2	13	1	23.6	3	0	1	12.6115	1	3	2
693	0.333333	8.81774	0	1	39346	1	30	0	36.92	2	0	1	10.5801	1	2	1
695	1	8.81774	0	1	85873	2	22	0	36.92	2	1	1	11.3606	1	2	2
696	1	8.25609	0	1	368000	2	30	0	34.43	1	1	3	12.8158	1	3	2
702	1	8.46821	0	2	1307830	3	30	1	57.01	1	1	1	14.0839	0	3	2
703	0.444444	8.30202	0	1	440067	3	32	0	22.77	3	1	1	12.9947	1	3	2
704	0.333333	8.60043	0	1	35502.2	1	30	1	22.82	1	0	1	10.4773	1	1	1
705	0.4	8.49188	0	1	218400	1	10	0	46.83	2	0	7	12.2941	1	3	2
710	0.5	8.81774	0	1	33000	1	12	0	36.92	2	1	1	10.4043	1	1	1
711	1	8.46821	0	1	8500	1	25	0	57.01	1	1	3	9.04782	1	1	1
714	0.375	8.81774	0	1	57481.7	2	30	1	36.92	2	0	1	10.9592	1	2	1
719	0.4	8.81774	0	1	132600	2	20	0	36.92	2	0	1	11.7951	1	3	2
721	0.318182	6.63726	0	1	113700	2	30	0	25.29	3	0	1	11.6413	1	3	2
722	0.222222	8.57263	0	1	60590	1	11	1	50.78	2	0	1	11.0119	1	2	1
723	0.5	7.6774	0	1	7010.78	2	30	1	35.39	3	0	1	8.8552	1	1	1
724	0.222222	8.57263	0	1	18511	1	10	0	50.78	2	0	1	9.82612	1	1	1
726	0.333333	8.81774	0	1	217108	3	33	1	36.92	2	0	1	12.2881	1	3	2
727	0	7.95437	0	2	214800	2	14	0	33.31	1	0	1	12.2775	1	3	2
728	0	7.95437	0	2	152000	2	14	0	33.31	1	0	1	11.9316	1	3	2
731	0.318182	6.63726	0	1	662600	2	30	1	25.29	3	0	1	13.4039	1	3	2
732	0.2	8.49821	0	1	346910	1	15	0	23.6	3	0	1	12.7568	1	3	2
738	0.5	8.13886	0	2	60000	2	27	0	53.65	1	0	7	11.0021	1	2	1
742	0.5	8.81774	0	1	24246.9	1	12	0	36.92	2	1	1	10.096	1	1	1
743	0.5	8.59693	0	1	381600	3	30	1	20.34	2	0	1	12.8521	1	3	2
744	0.558824	8.57263	0	1	39500	1	29	0	50.78	2	0	1	10.5841	1	2	1
745	0.727273	8.60043	0	1	247600	2	30	1	22.82	1	1	4	12.4196	1	3	2
747	0.384615	7.92624	0	1	609317	2	28	0	51.38	2	0	1	13.3201	1	3	2
748	0.333333	8.30028	0	2	32547	2	13	1	19.44	3	0	7	10.3904	1	1	1
750	0.2	8.60043	0	1	56190	1	10	0	22.82	1	0	1	10.9365	1	2	1
751	0.315789	7.6774	0	1	9491.54	1	10	0	35.39	3	0	1	9.15816	1	1	1
753	0.3	8.81774	0	1	298542	2	23	0	36.92	2	0	1	12.6067	1	3	2
754	0.466667	8.25609	0	1	3025	1	18	0	34.43	1	0	1	8.01467	1	1	1
756	0.5	8.49821	0	1	100000	1	10	0	23.6	3	0	1	11.5129	1	2	2
758	0.666667	8.60043	0	1	70367	2	30	0	22.82	1	1	7	11.1615	1	2	2
759	0.6	8.49821	0	1	100138	1	10	0	23.6	3	0	1	11.5143	1	2	2
760	0.619048	8.49821	0	1	132000	2	13	1	23.6	3	0	1	11.7906	1	3	2
762	0.333333	8.59693	0	1	118478	2	34	1	20.34	2	0	1	11.6825	1	3	2
765	0.5	8.57263	0	2	243405	1	15	0	50.78	2	0	1	12.4025	1	3	2
766	0.5	8.49821	0	2	252600	1	10	0	23.6	3	0	1	12.4396	1	3	2
767	0.8	8.81774	0	1	108000	2	30	1	36.92	2	0	1	11.5899	1	3	2
771	1	8.57263	0	1	15145	1	30	0	50.78	2	0	3	9.62542	1	1	1
773	0.5	8.49821	0	1	16065	1	12	0	23.6	3	0	4	9.6844	1	1	1
774	0.5	8.46821	0	1	15964	1	10	0	57.01	1	1	1	9.67809	1	1	1
775	0.1875	8.46821	0	1	20168	1	10	0	57.01	1	1	1	9.91185	1	1	1
779	0.5	8.49188	0	1	53929	2	30	1	46.83	2	0	1	10.8954	1	2	1
780	0.333333	8.81774	0	1	28795	1	15	0	36.92	2	0	1	10.268	1	1	1
783	0.642857	8.30202	0	1	103500	1	12	1	22.77	3		7	11.5473	1	3	2
784	0.434783	8.13886	0	1	104137	2	20	1	53.65	1	0	1	11.5535	1	3	2
786	0	8.49188	0	1	30435	2	30	0	46.83	2	0	1	10.3233	1	1	1
787	0.583333	7.84149	0	1	97811.6	2	24	0	19.76	3	1	1	11.4908	1	2	2
788	1	8.49821	0	1	115000	2	15	0	23.6	3	0	1	11.6527	1	3	2
789	0.571429	7.99598	0	1	83107.6	2	18	0	40.39	1	0	1	11.3279	1	2	2
790	0.5	8.57263	0	1	1463300	2	25	1	50.78	2	0	1	14.1962	1	3	2
791	0.4	8.64822	0	1	355739	2	21	0	45.13	1	0	1	12.782	1	3	2
794	0.5	8.81774	0	1	267413	2	23	0	36.92	2	0	1	12.4965	1	3	2
795	0.4	8.64822	0	1	274040	2	21	1	45.13	1	0	1	12.521	1	3	2
796	1	8.25609	0	1	111959	2	25	0	34.43	1	0	7	11.6259	1	3	2
797	0.615385	7.6774	0	1	201357	3	30	1	35.39	3	1	4	12.2128	1	3	2
798	0.6	8.81774	0	1	29700	2	30	0	36.92	2	0	7	10.2989	1	1	1
799	0.25	8.46821	0	1	35681	1	10	0	57.01	1	1	1	10.4824	1	2	1
800	0.5	8.64822	0	1	41600	1	30	0	45.13	1	0	1	10.6359	1	2	1
802	0.5	7.95437	0	1	165734	3	10	0	33.31	1	1	1	12.0181	1	3	2
803	0.192308	8.49821	0	1	206200	1	10	0	23.6	3	1	1	12.2366	1	3	2
804	0.5	8.25609	0	1	2000	2	25	0	34.43	1	0	1	7.6009	1	1	1
805	0.333333	7.88005	0	1	195340	2	15	0	22.52	2	1	1	12.1825	1	3	2
809	0.310345	7.6774	0	1	72208	1	12	1	35.39	3	0	1	11.1873	1	2	2
812	1	8.25609	0	2	18000	2	20	1	34.43	1	0	3	9.79813	1	1	1
813	0.451613	8.57263	0	1	222489	1	11	1	50.78	2	1	1	12.3126	1	3	2
815	0.444444	8.81774	0	2	53870	1	17	1	36.92	2	0	1	10.8943	1	2	1
816	0.741935	7.53636	0	1	44305.9	2	30	1	43.38	3	0	1	10.6989	1	2	1
818	0.461538	7.95437	0	1	258629	3	18	0	33.31	1	0	1	12.4632	1	3	2
819	0.5	8.81774	0	1	82833.9	2	30	1	36.92	2	0	1	11.3246	1	2	2
821	0.5	8.49821	0	2	18000	2	30	0	23.6	3	1	1	9.79813	0	1	1
822	0.538462	8.46821	0	1	91861.5	1	23	1	57.01	1	1	1	11.428	1	2	2
825	0	8.60043	0	1	106400	1	13	0	22.82	1	0	1	11.575	1	3	2
826	0	8.60043	0	1	206962	2	15	0	22.82	1	0	1	12.2403	1	3	2
828	0.5	8.46821	0	2	34380	2	16	1	57.01	1	1	8	10.4452	1	1	1
829	0.5	7.88005	0	1	151255	2	20	0	22.52	2	0	1	11.9267	1	3	2
830	0.5	8.81774	0	1	32549	2	30	1	36.92	2	0	1	10.3905	1	1	1
831	0.25	8.81774	0	2	70000	2	25	1	36.92	2	0	1	11.1562	1	2	2
832	0.5	7.92624	0	2	34902.7	2	24	1	51.38	2	0	1	10.4603	1	1	1
833	0.333333	8.49821	0	1	56000	1	10	0	23.6	3	1	1	10.9331	1	2	1
834	0	8.60043	0	1	226905	1	13	0	22.82	1	0	1	12.3323	1	3	2
835	0.5	8.01928	0	1	114393	2	30	1	39.26	2	0	1	11.6474	1	3	2
836	0.5	8.01928	0	1	56275.8	2	30	1	39.26	2	0	3	10.938	1	2	1
838	0.285714	7.95437	0	1	771146	2	29	0	33.31	1	0	1	13.5556	1	3	2
840	0.285714	7.88005	0	1	35000	2	30	1	22.52	2	0	1	10.4631	1	1	1
842	0.3	8.81774	0	1	92570.5	2	13	0	36.92	2		1	11.4357	1	2	2
844	0.666667	8.06621	0	1	200752	1	25	0	45.93	3	1	1	12.2098	1	3	2
845	0.75	8.06621	0	1	146604	2	22	1	45.93	3	0	1	11.8955	1	3	2
846	0.2	8.06621	0	1	685000	2	30	0	45.93	3	0	1	13.4372	1	3	2
847	0.333333	8.81774	0	2	159716	2	20	0	36.92	2	0	1	11.9811	1	3	2
848	0.75	8.06621	0	1	263249	2	23	0	45.93	3	0	1	12.4809	1	3	2
849	1	8.57263	0	1	5309.35	2	30	1	50.78	2	0	3	8.57723	1	1	1
851	1	6.60394	0	1	252113	1	15	0	32.72	1	0	1	12.4376	1	3	2
855	0.5	7.92624	0	1	114497	1	15	0	51.38	2	0	1	11.6483	1	3	2
856	0.5	8.81774	0	1	530296	2	37	0	36.92	2	0	1	13.1812	1	3	2
857	0.208333	8.46821	0	1	240673	2	18	1	57.01	1	0	1	12.3912	1	3	2
858	0.5	8.81774	0	1	738900	2	41	0	36.92	2	0	1	13.5129	1	3	2
859	0.217391	8.59693	0	1	113148	1	15	1	20.34	2	0	1	11.6364	1	3	2
860	0.5	8.46821	0	1	10558.6	1	30	0	57.01	1	1	1	9.2647	1	1	1
862	1	8.49821	0	1	15755	2	30	0	23.6	3	0	3	9.66491	1	1	1
863	0.428571	8.57263	0	1	69839	1	11	1	50.78	2	0	1	11.154	1	2	2
865	0.222222	8.25609	0	2	1150000	2	10	0	34.43	1	1	1	13.9553	1	3	2
867	0.5	8.49821	0	1	75000	1	18	0	23.6	3	0	1	11.2252	1	2	2
870	0.6	6.83087	0	1	146947	2	25	0	44.52	1	0	1	11.8978	1	3	2
871	0.533333	8.01928	0	1	126058	1	14	0	39.26	2	0	7	11.7445	1	3	2
872	0.5	7.88005	0	2	108260	2	10	0	22.52	2	0	1	11.5923	1	3	2
873	0.384615	8.57263	0	2	95000	2	13	0	50.78	2	0	1	11.4616	1	2	2
874	1	8.49821	0	2	3214	2	15	1	23.6	3	0	1	8.07527	1	1	1
875	0.5	8.06621	0	1	171900	2	30	1	45.93	3	0	1	12.0547	1	3	2
876	0.230769	8.46821	0	2	17307	2	11	0	57.01	1	1	1	9.75887	1	1	1
877	0.625	8.49821	0	1	12832	2	30	0	23.6	3	0	1	9.4597	1	1	1
879	1	8.49821	0	1	16000	1	30	0	23.6	3	0	1	9.68034	1	1	1
880	0.733333	8.46821	0	1	13000	2	30	0	57.01	1	0	1	9.4727	1	1	1
882	0.333333	8.46821	0	1	24186.9	1	12	0	57.01	1	1	1	10.0936	1	1	1
883	0.333333	7.88005	0	1	307900	1	19	0	22.52	2	0	7	12.6375	1	3	2
885	0.375	8.13886	0	2	345200	2	12	1	53.65	1	0	7	12.7519	1	3	2
886	0.333333	7.88005	0	1	194100	1	17	0	22.52	2	0	1	12.1761	1	3	2
887	0.5	8.57263	0	2	150000	1	13	0	50.78	2	1	1	11.9184	1	3	2
888	0.4	8.49821	0	2	36500	2	15	0	23.6	3	0	1	10.5051	1	2	1
889	0.181818	7.88005	0	2	99000	3	23	0	22.52	2	1	1	11.5029	1	2	2
890	0.5	7.88005	0	1	300000	3	50	1	22.52	2	0	2	12.6115	1	3	2
893	0.105263	8.46821	0	2	27500	2	12	0	57.01	1	1	1	10.2219	1	1	1
894	0.5	8.01928	0	1	689577	2	30	1	39.26	2	0	1	13.4438	1	3	2
895	1	7.99598	0	1	464816	2	25	0	40.39	1	1	3	13.0494	1	3	2
896	1	7.99598	0	1	457300	2	25	0	40.39	1	1	3	13.0331	1	3	2
897	0.5	7.38585	0	1	244626	2	27	0	42.39	3	0	7	12.4075	1	3	2
898	0.272727	8.81774	0	1	237500	2	24	0	36.92	2	0	1	12.3779	1	3	2
899	0.222222	8.30028	0	1	499300	2	30	1	19.44	3	0	7	13.121	1	3	2
900	0.5	8.59693	0	1	359643	1	13	0	20.34	2	0	1	12.7929	1	3	2
902	0.5	8.57263	0	1	120425	1	12	0	50.78	2	0	1	11.6988	1	3	2
905	1	8.49821	0	1	170000	2	12	0	23.6	3	0	4	12.0435	1	3	2
906	0	8.49821	0	1	294400	1	13	1	23.6	3	1	1	12.5927	1	3	2
907	0.45	7.84149	0	1	107036	2	24	1	19.76	3	1	1	11.5809	1	3	2
912	0	8.49821	0	2	231623	2	10	0	23.6	3	0	1	12.3529	1	3	2
915	0.428571	8.81774	0	1	25000	1	10	0	36.92	2	0	1	10.1266	1	1	1
916	0	7.98002	0	2	65866	2	15	0	32.14	2	1	7	11.0954	1	2	2
917	1	7.99598	0	1	11070	1	5	0	40.39	1	0	6	9.31199	1	1	1
918	0.6	7.99598	0	1	11539	1	16	0	40.39	1	0	1	9.35349	1	1	1
919	0.42	7.6774	0	2	100000	2	30	1	35.39	3	0	2	11.5129	1	2	2
920	0.5	8.30202	0	1	392348	2	33	0	22.77	3	0	1	12.8799	1	3	2
921	0.5	8.30202	0	1	713823	2	33	0	22.77	3	0	1	13.4784	1	3	2
922	0.375	8.81774	0	1	68977.8	1	20	0	36.92	2	1	1	11.1415	1	2	2
923	0	8.81774	0	1	38894	1	27	1	36.92	2	1	1	10.5686	1	2	1
925	0.5	7.6774	0	1	42000	1	20	1	35.39	3	0	1	10.6454	1	2	1
926	1	7.88005	0	1	10000	1	20	0	22.52	2	1	3	9.21034	1	1	1
927	1	8.30028	0	1	14714	1	28	0	19.44	3	0	8	9.59656	1	1	1
928	0.384615	8.59693	0	1	310501	2	30	0	20.34	2	0	1	12.6459	1	3	2
930	0.5	8.81774	0	2	50000	3	30	1	36.92	2	0	2	10.8198	0	2	1
931	0.571429	7.53636	0	1	11000	2	21	0	43.38	3	1	1	9.30565	1	1	1
932	0.5	8.06621	0	2	28937	2	30	0	45.93	3	0	1	10.2729	0	1	1
933	1	8.46821	0	1	20000	1	30	0	57.01	1	1	3	9.90349	1	1	1
934	0.444444	8.30028	0	1	8250	2	30	0	19.44	3	0	1	9.01797	1	1	1
935	0.540541	8.01928	0	1	437000	2	30	1	39.26	2	0	1	12.9877	1	3	2
936	0.166667	8.13886	0	1	145640	1	10	0	53.65	1	0	1	11.8889	1	3	2
938	1	8.81774	0	1	590009	1	15	0	36.92	2	0	3	13.2879	1	3	2
940	0.606061	8.25609	0	1	24958	3	30	1	34.43	1	1	4	10.125	1	1	1
942	0.470588	8.60043	0	1	20112	1	10	0	22.82	1	0	1	9.90907	1	1	1
943	1	8.81774	0	1	842800	1	15	0	36.92	2	0	3	13.6445	1	3	2
944	0.666667	8.25609	0	1	39988.1	2	30	1	34.43	1	1	1	10.5963	1	2	1
947	0.5	7.6774	0	1	24405.8	1	25	0	35.39	3	0	4	10.1026	1	1	1
949	0.666667	8.25609	0	1	14251.3	1	30	0	34.43	1	0	1	9.5646	1	1	1
951	0.428571	8.30028	0	1	127440	2	15	0	19.44	3	0	1	11.7554	1	3	2
952	0.883721	8.46821	0	1	79528	2	12	1	57.01	1	1	1	11.2839	1	2	2
956	1	7.88005	0	1	74320.9	2	18	0	22.52	2	0	1	11.2162	1	2	2
957	0.333333	7.6774	0	2	71300	2	30	1	35.39	3	0	1	11.1746	1	2	2
958	0.5	8.49821	0	2	110000	2	10	1	23.6	3	0	1	11.6082	1	3	2
959	0.5	7.95437	0	2	294887	2	10	0	33.31	1	1	1	12.5944	1	3	2
960	0.5	8.46821	0	2	110783	1	20	0	57.01	1	1	1	11.6153	1	3	2
963	0.5	8.60043	0	2	12109.9	2	12	0	22.82	1	0	1	9.40178	0	1	1
972	0.5	8.30028	0	2	29214	2	11	0	19.44	3	0	7	10.2824	1	1	1
973	0.5	8.81774	0	2	66867.9	2	20	0	36.92	2	1	1	11.1105	1	2	2
974	0.333333	8.30028	0	1	36600	2	10	0	19.44	3	0	1	10.5078	1	2	1
977	0.625	8.46821	0	2	930000	3	30	1	57.01	1	1	1	13.7429	1	3	2
978	1	7.88005	0	1	51400	1	30	1	22.52	2	0	3	10.8474	1	2	1
980	0.5	8.81774	0	2	80000	2	27	1	36.92	2	0	1	11.2898	1	2	2
981	0.615385	7.88005	0	1	32656.9	1	30	1	22.52	2	0	8	10.3938	1	1	1
983	1	7.95437	0	1	6000	2	28	0	33.31	1	1	3	8.69951	1	1	1
984	0.538462	8.46821	0	2	100000	3	30	0	57.01	1	1	1	11.5129	1	2	2
986	0.5	8.64822	0	1	21980	1	15	0	45.13	1	0	1	9.99789	1	1	1
990	0.5	8.81774	0	2	23173.3	1	12	0	36.92	2	0	1	10.0508	1	1	1
991	0.5	8.25609	0	2	263130	3	30	0	34.43	1	0	2	12.4804	1	3	2
992	0.444444	8.49821	0	1	9370.71	2	30	0	23.6	3	0	1	9.14534	1	1	1
993	0.545455	8.46821	0	1	206556	2	28	1	57.01	1	1	8	12.2383	1	3	2
994	0.5	8.46821	0	1	122526	2	30	1	57.01	1	0	1	11.7161	1	3	2
995	0.5	6.83087	0	1	124712	3	30	0	44.52	1	0	1	11.7338	1	3	2
997	0.107143	8.25609	0	1	44422	1	10	0	34.43	1	0	1	10.7015	1	2	1
998	0.25	8.49821	0	1	139700	1	10	0	23.6	3	0	1	11.8473	1	3	2
1000	0.6	8.49821	0	1	65273	2	30	1	23.6	3	0	1	11.0863	1	2	2
1002	0.444444	8.06621	0	1	312887	2	26	0	45.93	3	0	1	12.6536	1	3	2
1003	0.5	8.30028	0	1	10870	2	11	1	19.44	3	0	1	9.29376	1	1	1
1005	0.4	8.49821	0	1	80500	2	10	0	23.6	3	0	1	11.296	1	2	2
1007	1	7.88005	0	1	97300	2	13	0	22.52	2	0	1	11.4855	1	2	2
1008	0	8.46821	0	1	51180	1	10	0	57.01	1	1	8	10.8431	1	2	1
1011	0.533333	8.25609	0	1	319297	2	30	1	34.43	1	0	1	12.6739	1	3	2
1012	0.333333	8.59693	0	2	250000	1	11	1	20.34	2	0	7	12.4292	1	3	2
1015	0.333333	8.49821	0	2	67778	2	13	0	23.6	3	0	1	11.124	1	2	2
1019	0.25	8.46821	0	1	10469.4	2	11	0	57.01	1	0	1	9.25621	1	1	1
1020	0.5	8.13886	0	1	31600	2	30	1	53.65	1	0	7	10.3609	1	1	1
1021	0.4	8.25609	0	1	200057	2	30	0	34.43	1	1	7	12.2064	1	3	2
1022	0.375	7.38585	0	1	1195680	3	34	0	42.39	3	0	1	13.9942	1	3	2
1024	0.5	8.01928	0	1	232489	2	30	0	39.26	2	0	1	12.3566	1	3	2
1025	1	7.6774	0	1	121980	2	30	0	35.39	3	0	3	11.7116	1	3	2
1026	0.142857	8.60043	0	1	1352600	2	25	0	22.82	1	0	7	14.1175	1	3	2
1027	0.333333	8.59693	0	1	374000	1	13	0	20.34	2	1	1	12.832	1	3	2
1028	0.333333	7.92624	0	1	75130	1	10	1	51.38	2	1	7	11.227	1	2	2
1034	0.461538	8.49821	0	1	8000	1	10	0	23.6	3	0	1	8.9872	1	1	1
1036	0.5	8.06621	0	1	49674.8	1	12	0	45.93	3	0	1	10.8133	1	2	1
1037	0.5	8.06621	0	2	29243	1	11	0	45.93	3	0	7	10.2834	1	1	1
1041	0.5	6.21261	0	1	217500	1	10	1	39	1	1	1	12.2899	1	3	2
1043	0.5	8.30028	0	1	113521	1	32	1	19.44	3	0	7	11.6397	1	3	2
1044	0.5	8.57263	0	1	220000	1	12	0	50.78	2	0	1	12.3014	1	3	2
1045	0.777778	7.95437	0	2	2637	1	15	0	33.31	1	0	1	7.8774	1	1	1
1046	1	8.25609	0	1	11000	2	25	1	34.43	1	0	3	9.30565	1	1	1
1047	0.307692	7.95437	0	1	78203	1	12	1	33.31	1	1	1	11.2671	1	2	2
1048	0.137931	7.43662	0	1	554764	1	24	0	30.22	3	0	1	13.2263	1	3	2
1049	0.137931	7.43662	0	1	589945	1	24	0	30.22	3	0	1	13.2878	1	3	2
1050	0.727273	8.49821	0	1	10140.3	2	30	0	23.6	3	0	1	9.22427	1	1	1
1051	0.444444	7.43662	0	1	164300	1	17	0	30.22	3	0	7	12.0094	1	3	2
1052	0.909091	8.59693	0	2	50000	2	30	1	20.34	2	1	2	10.8198	1	2	1
1054	0.4	8.60043	0	1	25149	1	26	0	22.82	1	1	1	10.1326	1	1	1
1055	0.0909091	8.57263	0	1	113806	1	15	0	50.78	2	0	1	11.6423	1	3	2
1056	0.571429	8.57263	0	1	173899	1	15	1	50.78	2	1	1	12.0662	1	3	2
1057	0	8.57263	0	2	12595	1	10	1	50.78	2	1	1	9.44106	1	1	1
1059	0.4	8.81774	0	1	56833	1	15	0	36.92	2	1	1	10.9479	1	2	1
1060	0.75	7.95437	0	1	7122.54	1	12	0	33.31	1	0	7	8.87102	1	1	1
1061	1	8.25609	0	1	480000	2	15	1	34.43	1	0	3	13.0815	1	3	2
1062	0.666667	6.21261	0	2	411300	2	10	0	39	1	1	1	12.9271	1	3	2
1064	0.454545	8.06621	0	1	182216	2	30	0	45.93	3	0	1	12.1129	1	3	2
1067	0.375	8.64822	0	1	195400	1	11	0	45.13	1	0	1	12.1828	1	3	2
1070	0.5	8.46821	0	1	17889.4	1	26	1	57.01	1	1	1	9.79196	1	1	1
1071	0.5	8.57263	0	1	5200	1	10	0	50.78	2	0	1	8.55641	1	1	1
1072	1	8.30202	0	1	23261.6	2	30	1	22.77	3	1	8	10.0546	1	1	1
1074	0.666667	8.64822	0	1	260649	1	13	0	45.13	1	0	1	12.4709	1	3	2
1075	1	7.92624	0	1	120000	2	30	0	51.38	2	0	3	11.6952	1	3	2
1076	0.454545	7.88005	0	1	7746	2	25	0	22.52	2	0	1	8.95493	1	1	1
1078	0.459459	8.30202	0	1	78946.3	1	18	1	22.77	3	0	7	11.2765	1	2	2
1080	0.230769	8.46821	0	2	53000	1	12	0	57.01	1	0	1	10.878	1	2	1
1083	0.117647	8.49821	0	1	124900	1	10	0	23.6	3	1	7	11.7353	1	3	2
1085	0.9	8.46821	0	1	47150	3	30	1	57.01	1	1	1	10.7611	1	2	1
1086	0.571429	8.81774	0	2	38808	2	20	1	36.92	2	1	2	10.5664	0	2	1
1091	0.5	6.83087	0	1	362105	2	30	1	44.52	1	0	1	12.7997	1	3	2
1094	0.6	8.30202	0	1	153750	2	25	1	22.77	3	0	7	11.9431	1	3	2
1095	0.565217	8.64822	0	1	22000	2	10	0	45.13	1	0	1	9.9988	1	1	1
1097	0.555556	8.46821	0	1	14813.5	1	30	0	57.01	1	1	1	9.60329	1	1	1
1098	0.5	8.06621	0	1	28537.1	1	12	0	45.93	3	1	7	10.259	1	1	1
1100	0.230769	7.53636	0	1	627153	2	34	0	43.38	3	0	1	13.349	1	3	2
1102	0.333333	8.81774	0	1	86044.6	1	12	0	36.92	2	1	1	11.3626	1	2	2
1104	0.6	7.84149	0	2	1286100	1	10	1	19.76	3	1	1	14.0671	1	3	2
1105	0.25	8.06621	0	1	113814	1	15	0	45.93	3	0	1	11.6423	1	3	2
1106	0.129032	8.64822	0	2	233204	1	13	1	45.13	1	0	7	12.3597	1	3	2
1108	0.125	8.57263	0	1	13900	1	10	0	50.78	2	0	1	9.53964	1	1	1
1111	0.428571	6.60394	0	1	499512	1	14	0	32.72	1	0	8	13.1214	1	3	2
1112	0.533333	8.01928	0	1	253294	2	29	1	39.26	2	0	1	12.4423	1	3	2
1117	0.555556	8.30202	0	1	111579	2	20	0	22.77	3	0	1	11.6225	1	3	2
1118	0.571429	8.59693	0	2	20950	2	10	1	20.34	2	1	1	9.94989	1	1	1
1119	1	8.60043	0	2	42517.5	1	12	0	22.82	1	0	3	10.6577	1	2	1
1120	0.5	8.46821	0	1	25000	3	30	0	57.01	1	0	1	10.1266	1	1	1
1121	0.333333	8.01928	0	1	398168	2	33	1	39.26	2	0	1	12.8946	1	3	2
1122	0.333333	7.6774	0	1	29223.6	3	30	0	35.39	3	1	1	10.2827	1	1	1
1124	0.375	8.46821	0	2	19500	2	10	0	57.01	1	1	1	9.87817	1	1	1
1126	0.571429	8.64822	0	2	40000	3	30	1	45.13	1	0	1	10.5966	1	2	1
1127	0.333333	8.64822	0	1	128700	1	13	0	45.13	1	0	1	11.7652	1	3	2
1129	0.5	7.92624	0	1	13752.6	2	30	1	51.38	2	0	1	9.52898	1	1	1
1130	0.444444	8.81774	0	2	53666.1	2	15	1	36.92	2	0	1	10.8905	1	2	1
1132	0.571429	8.59693	0	1	202600	2	20	0	20.34	2	0	1	12.219	1	3	2
1133	0.333333	7.6774	0	1	9654	3	30	0	35.39	3	1	1	9.17513	1	1	1
1134	0.6	8.60043	0	1	138500	2	23	1	22.82	1	1	1	11.8386	1	3	2
1139	0.6	8.13886	0	2	97140	2	12	1	53.65	1	0	1	11.4839	1	2	2
1142	1	8.57263	0	1	85675.8	1	11	0	50.78	2	0	1	11.3583	1	2	2
1143	0.5	7.92624	0	2	236007	2	25	0	51.38	2	0	1	12.3716	1	3	2
1144	0.5	8.46821	0	1	65000	3	30	0	57.01	1	1	1	11.0821	1	2	2
1145	0.166667	8.60043	0	2	646050	1	15	0	22.82	1	0	2	13.3786	1	3	2
1146	0.5	8.25609	0	2	703940	2	30	0	34.43	1	1	7	13.4644	1	3	2
1150	0.444444	6.83087	0	1	41769.6	1	20	0	44.52	1	1	1	10.6399	1	2	1
1153	0.5	6.83087	0	2	165413	2	21	0	44.52	1	0	7	12.0162	1	3	2
1156	0.263158	8.49821	0	1	113723	1	10	0	23.6	3	0	1	11.6415	1	3	2
1157	0.32	8.25609	0	1	57211	3	30	0	34.43	1	1	1	10.9545	1	2	1
1160	0.210526	8.64822	0	2	8989.68	2	10	1	45.13	1	0	1	9.10383	1	1	1
1161	0.5	7.53636	0	1	85136.5	1	10	0	43.38	3	0	1	11.352	1	2	2
1162	0.5	8.30028	0	1	48680	1	10	0	19.44	3	0	1	10.793	1	2	1
1163	0.5	8.46821	0	1	30000	3	30	0	57.01	1	0	1	10.3089	1	1	1
1165	0.230769	8.25609	0	1	86213.8	2	30	0	34.43	1	1	7	11.3646	1	2	2
1167	0.214286	8.49821	0	2	143214	1	13	0	23.6	3	0	1	11.8721	1	3	2
1168	0.692308	8.01928	0	1	54300	3	28	1	39.26	2	0	1	10.9023	1	2	1
1170	0.5	8.46821	0	1	25178	3	30	1	57.01	1	1	1	10.1337	1	1	1
1171	1	8.49821	0	2	350000	2	11	0	23.6	3	0	1	12.7657	1	3	2
1172	0.6	8.81774	0	2	75245.7	2	30	0	36.92	2	1	7	11.2285	1	2	2
1173	0	7.95437	0	1	31960	1	13	0	33.31	1	1	1	10.3722	1	1	1
1174	0.5	8.49821	0	2	18320	2	10	0	23.6	3	0	1	9.81575	1	1	1
1175	0.571429	7.95437	0	2	90000	3	10	0	33.31	1	0	7	11.4076	1	2	2
1177	0.5	8.46821	0	2	61000	1	10	0	57.01	1	0	1	11.0186	1	2	1
1178	0.625	8.49821	0	2	233200	2	13	0	23.6	3	0	1	12.3597	1	3	2
1179	0.333333	8.59693	0	1	89048.4	1	13	0	20.34	2	1	1	11.3969	1	2	2
1180	0.571429	8.59693	0	1	9600	2	20	1	20.34	2	0	3	9.16952	1	1	1
1181	0.2	8.59693	0	1	244125	1	24	1	20.34	2	0	1	12.4054	1	3	2
1183	1	8.59693	0	1	113800	2	10	0	20.34	2	1	7	11.6422	1	3	2
1184	0.2	8.30202	0	1	1083368	2	33	0	22.77	3	0	1	13.8956	1	3	2
1185	0.423077	8.30202	0	1	676164	2	33	0	22.77	3	0	1	13.4242	1	3	2
1186	0.2	8.30202	0	1	555206	2	33	0	22.77	3	0	1	13.2271	1	3	2
1187	0.107143	8.30202	0	1	491107	2	33	0	22.77	3	0	1	13.1044	1	3	2
1190	0.5	8.59693	0	1	50375	2	30	0	20.34	2	1	1	10.8272	1	2	1
1191	0.5	8.25609	0	1	15444.3	2	30	0	34.43	1	0	1	9.645	1	1	1
1192	0.230769	8.64822	0	1	1289875	3	29	1	45.13	1	0	1	14.0701	1	3	2
1194	0.5	7.95437	0	1	25982.7	2	30	1	33.31	1	0	1	10.1652	1	1	1
1199	0.375	8.64822	0	1	65800	1	11	0	45.13	1	0	1	11.0944	1	2	2
1201	0	7.95437	0	1	86000	1	10	0	33.31	1	1	1	11.3621	1	2	2
1202	0.375	8.46821	0	1	52639	1	12	0	57.01	1	1	1	10.8712	1	2	1
1203	0.210526	7.43662	0	1	152800	1	23	0	30.22	3	0	1	11.9369	1	3	2
1205	0.25	7.95437	0	1	106811	1	11	0	33.31	1	0	1	11.5788	1	3	2
1208	0.2	7.99598	0	1	1645200	1	25	0	40.39	1	0	1	14.3134	1	3	2
1210	0.6	8.13886	0	1	490000	2	28	0	53.65	1	0	1	13.1022	1	3	2
1212	0.375	8.64822	0	1	277900	1	12	0	45.13	1	0	1	12.535	1	3	2
1214	0.375	8.64822	0	1	95500	1	11	1	45.13	1	0	1	11.4669	1	2	2
1215	0.375	8.64822	0	1	141800	1	11	0	45.13	1	0	1	11.8622	1	3	2
1216	0.444444	8.64822	0	1	24616	2	28	0	45.13	1	0	1	10.1112	1	1	1
1217	0	8.60043	0	1	200000	1	12	0	22.82	1	0	1	12.2061	1	3	2
1221	0.2	8.30202	0	1	48473	2	17	0	22.77	3	0	1	10.7888	1	2	1
1222	0.5	8.46821	0	2	235000	3	20	0	57.01	1	1	1	12.3673	1	3	2
1223	0.5	8.81774	0	2	178403	2	30	1	36.92	2	1	1	12.0918	1	3	2
1224	0.5	8.64822	0	1	79000	2	10	0	45.13	1	0	1	11.2772	1	2	2
1225	0.5	8.49821	0	1	422516	2	20	0	23.6	3	1	1	12.954	1	3	2
1226	1	7.53636	0	2	6700	3	22	0	43.38	3	1	1	8.80986	0	1	1
1227	0.555556	8.13886	0	1	368900	1	30	1	53.65	1	0	1	12.8183	1	3	2
1228	0.6	8.60043	0	2	1000000	1	20	1	22.82	1	1	1	13.8155	1	3	2
1229	1	8.25609	0	2	71398	2	15	1	34.43	1	1	1	11.176	1	2	2
1232	0.4	8.46821	0	2	28066	1	10	0	57.01	1	0	1	10.2423	1	1	1
1234	0.428571	8.25609	0	2	25029.2	1	12	1	34.43	1	0	1	10.1278	1	1	1
1240	0.166667	8.49821	0	1	243300	1	20	0	23.6	3	1	1	12.402	1	3	2
1241	0.25	8.46821	0	2	18490	1	12	0	57.01	1	1	1	9.82499	1	1	1
1247	1	7.53636	0	1	10334	1	25	0	43.38	3	1	4	9.2432	1	1	1
1248	0.166667	7.6774	0	1	165120	2	25	1	35.39	3	1	1	12.0144	1	3	2
1250	0.333333	8.06621	0	2	24728.4	2	20	0	45.93	3	1	1	10.1157	1	1	1
1251	0.285714	7.88005	0	1	58402	1	17	0	22.52	2	0	1	10.9751	1	2	1
1253	0.5	8.01928	0	1	71756	2	30	1	39.26	2	0	1	11.181	1	2	2
1254	1	8.81774	0	1	12516	2	25	0	36.92	2	0	1	9.43476	1	1	1
1255	0	7.95437	0	1	123120	1	10	0	33.31	1	1	1	11.7209	1	3	2
1256	0.444444	8.49821	0	1	54386	1	15	0	23.6	3	0	1	10.9039	1	2	1
1257	0.5	7.88005	0	2	124000	3	25	0	22.52	2	0	1	11.728	1	3	2
1258	0.363636	8.46821	0	1	17473	2	20	1	57.01	1	0	1	9.76841	1	1	1
1259	0.5	8.64822	0	1	26274.8	2	25	0	45.13	1	0	7	10.1764	1	1	1
1260	0.75	7.53636	0	1	23451.2	2	30	0	43.38	3	1	1	10.0627	1	1	1
1261	0.666667	8.25609	0	1	92768	2	30	1	34.43	1	0	1	11.4379	1	2	2
1263	0.375	8.46821	0	1	29166	1	10	0	57.01	1	1	1	10.2808	1	1	1
1269	0.5	8.49821	0	1	3470000	2	26	0	23.6	3	0	1	15.0597	1	3	2
1270	0.351351	8.06621	0	1	208374	2	24	1	45.93	3	0	1	12.2471	1	3	2
1272	1	7.38585	0	1	62300	3	30	1	42.39	3	1	1	11.0397	1	2	2
1273	0.5	8.64822	0	1	12854	1	15	0	45.13	1	0	1	9.46141	1	1	1
1274	0.5	8.64822	0	1	63377	1	10	0	45.13	1	0	1	11.0569	1	2	2
1277	0.5	7.53636	0	1	11428.8	2	30	0	43.38	3	0	4	9.34389	1	1	1
1278	1	7.53636	0	2	18000	2	25	0	43.38	3	0	1	9.79813	1	1	1
1280	0.5	8.57263	0	2	56005	1	11	0	50.78	2	0	1	10.9332	1	2	1
1281	0.5	8.46821	0	2	212655	2	16	0	57.01	1	0	1	12.2674	1	3	2
1282	0.4	7.38585	0	2	41249	2	15	0	42.39	3	0	1	10.6274	0	2	1
1286	0.5	7.53636	0	1	2898.56	1	30	0	43.38	3	1	1	7.97197	1	1	1
1287	0.4	7.53636	0	1	10191.3	2	27	0	43.38	3	1	1	9.22929	1	1	1
1288	0.5	8.25609	0	1	22000	3	30	1	34.43	1	0	1	9.9988	1	1	1
1290	0.411765	8.59693	0	1	102072	2	12	0	20.34	2	1	8	11.5334	1	2	2
1291	0.5	8.49821	0	2	52000	2	10	0	23.6	3	0	1	10.859	1	2	1
1292	0.6	8.49821	0	1	59900	1	17	0	23.6	3	0	1	11.0004	1	2	1
1293	0.375	8.64822	0	1	143025	1	11	1	45.13	1	0	1	11.8708	1	3	2
1295	0.5	7.84149	0	2	60900	2	10	0	19.76	3	0	1	11.017	0	2	1
1300	0.363636	8.46821	0	1	135429	2	20	0	57.01	1	0	1	11.8162	1	3	2
1302	0.375	7.88005	0	1	35000	2	13	0	22.52	2	1	1	10.4631	1	1	1
1303	0.25	8.13886	0	1	20116	1	17	1	53.65	1	0	1	9.90927	1	1	1
1305	0.5	7.88005	0	1	51541	1	30	1	22.52	2	0	1	10.8501	1	2	1
1306	0.5	7.53636	0	1	7300	3	30	0	43.38	3	1	8	8.89563	1	1	1
1307	0.833333	7.53636	0	1	32658.2	1	30	0	43.38	3	0	7	10.3939	1	1	1
1309	0.5	7.53636	0	1	9777.39	1	10	0	43.38	3	1	1	9.18783	1	1	1
1310	0.285714	7.53636	0	1	5138.01	1	10	0	43.38	3	0	1	8.54442	1	1	1
1311	0.5	7.98002	0	2	42914	2	15	1	32.14	2	1	7	10.6669	1	2	1
1312	0.5	7.53636	0	1	73871	2	30	1	43.38	3	1	1	11.2101	1	2	2
1315	0.333333	8.64822	0	1	355751	1	18	0	45.13	1	0	1	12.782	1	3	2
1316	0.555556	8.60043	0	2	55210	2	25	0	22.82	1	0	1	10.9189	1	2	1
1317	0.5	8.46821	0	2	68822	2	15	0	57.01	1	1	1	11.1393	1	2	2
1319	0.230769	8.46821	0	2	55000	1	12	0	57.01	1	1	1	10.9151	1	2	1
1320	0.666667	8.59693	0	1	8272.36	1	26	0	20.34	2	0	4	9.02068	1	1	1
1321	0.230769	8.25609	0	1	8012.04	3	25	1	34.43	1	0	1	8.9887	1	1	1
1322	0.375	8.57263	0	1	12186.1	1	30	0	50.78	2	0	1	9.40805	1	1	1
1323	0.142857	7.6774	0	1	119549	2	15	0	35.39	3	1	1	11.6915	1	3	2
1325	0.5	8.46821	0	2	20000	3	30	1	57.01	1	1	2	9.90349	1	1	1
1327	0.333333	8.46821	0	1	31978	1	12	0	57.01	1	0	1	10.3728	1	1	1
1328	0.5	8.30028	0	1	56269	2	30	0	19.44	3	1	8	10.9379	1	2	1
1329	0.5	8.13886	0	1	68500	1	12	0	53.65	1	0	1	11.1346	1	2	2
1330	0.5	8.46821	0	1	42196	3	30	1	57.01	1	1	2	10.6501	1	2	1
1331	0.5	8.60043	0	1	183623	1	29	1	22.82	1	0	7	12.1206	1	3	2
1332	0.607143	8.60043	0	1	29567	1	25	1	22.82	1	1	4	10.2944	1	1	1
1334	0.5	8.46821	0	1	130925	1	12	0	57.01	1	0	1	11.7824	1	3	2
1335	0.333333	7.95437	0	1	75079	1	12	0	33.31	1	0	1	11.2263	1	2	2
1336	0.230769	7.95437	0	1	44373	1	12	0	33.31	1	0	1	10.7004	1	2	1
1337	0.6	7.92624	0	2	45624	2	32	0	51.38	2	1	1	10.7282	1	2	1
1338	0	7.88005	0	2	346000	2	10	0	22.52	2	0	1	12.7542	1	3	2
1339	0.25	7.95437	0	1	1.41921e+06	2	29	1	33.31	1	0	1	14.1656	1	3	2
1341	0.3	8.57263	0	1	77731	1	12	0	50.78	2	0	7	11.261	1	2	2
1342	0.52	7.84149	0	1	20824.4	1	30	0	19.76	3	0	1	9.94388	1	1	1
1345	0.5	6.63726	0	1	85776.8	2	15	1	25.29	3	0	1	11.3595	1	2	2
1346	0.333333	7.88005	0	1	150000	1	16	0	22.52	2	0	1	11.9184	1	3	2
1350	0.3125	6.21261	0	1	1.3096e+06	2	28	1	39	1	0	1	14.0852	1	3	2
1351	0.428571	8.25609	0	1	2400	3	25	0	34.43	1	0	1	7.78322	1	1	1
1352	0.5	8.06621	0	1	17870.4	1	15	0	45.93	3	0	1	9.7909	1	1	1
1354	0.230769	8.57263	0	2	100790	1	16	0	50.78	2	1	1	11.5208	1	2	2
1356	0.6	7.95437	0	2	8492.61	2	15	0	33.31	1	0	1	9.04695	1	1	1
1357	0.428571	8.30202	0	2	77123.8	1	17	1	22.77	3	0	1	11.2532	1	2	2
1358	0.5	8.49821	0	1	19906	1	12	0	23.6	3	0	1	9.89878	1	1	1
1359	0.4	8.01928	0	1	136668	1	30	1	39.26	2	0	1	11.8253	1	3	2
1360	0	7.84149	0	1	408802	1	17	0	19.76	3	0	1	12.921	1	3	2
1361	0	8.49821	0	1	78900	1	10	0	23.6	3	1	1	11.2759	1	2	2
1362	0.5	7.95437	0	2	4186	1	11	0	33.31	1	0	7	8.3395	1	1	1
1364	0.5	6.83087	0	1	24698.9	2	30	0	44.52	1	0	1	10.1145	1	1	1
1366	0.538462	8.30202	0	2	335661	2	30	1	22.77	3	1	8	12.7239	1	3	2
1367	0.5	7.53636	0	1	21089	2	19	0	43.38	3	1	1	9.95651	1	1	1
1369	0.444444	8.60043	0	2	50000	2	10	0	22.82	1	0	7	10.8198	1	2	1
1370	1	8.57263	0	2	103003	1	12	0	50.78	2	0	1	11.5425	1	3	2
1371	0.5	7.53636	0	1	123985	1	15	0	43.38	3	0	1	11.7279	1	3	2
1373	0.285714	8.49188	0	1	210512	2	33	0	46.83	2	0	7	12.2573	1	3	2
1374	0.48	7.53636	0	1	50184.4	2	20	1	43.38	3	0	1	10.8235	1	2	1
1377	0.5	7.88005	0	1	200000	2	17	1	22.52	2	0	1	12.2061	1	3	2
1379	0.5	8.49821	0	1	49800	2	10	0	23.6	3	0	1	10.8158	1	2	1
1380	0.142857	7.53636	0	1	17104	2	12	0	43.38	3	0	1	9.74707	1	1	1
1381	0.533333	8.57263	0	1	153420	2	27	0	50.78	2	0	1	11.9409	1	3	2
1382	0.5	8.13886	0	1	38706.4	1	12	0	53.65	1	0	1	10.5638	1	2	1
1384	0.428571	8.64822	0	2	788875	1	15	0	45.13	1	0	7	13.5784	1	3	2
1386	1	7.88005	0	2	200700	1	10	0	22.52	2	1	1	12.2096	1	3	2
1387	0.4	7.88005	0	1	350000	2	22	0	22.52	2	0	1	12.7657	1	3	2
1389	1	8.49821	0	1	225409	1	20	0	23.6	3	0	7	12.3257	1	3	2
1392	0.5	8.49821	0	2	54801.7	2	10	0	23.6	3	0	1	10.9115	1	2	1
1397	0.333333	8.13886	0	1	11110.3	1	20	1	53.65	1	0	1	9.31563	1	1	1
1398	0.5	8.13886	0	1	29748	1	17	0	53.65	1	0	1	10.3005	1	1	1
1399	0.666667	8.59693	0	1	12542.4	2	25	0	20.34	2	1	8	9.43687	1	1	1
1400	0.5	8.60043	0	2	140124	3	13	0	22.82	1	0	1	11.8503	1	3	2
1401	0.238095	8.46821	0	2	30575.7	1	11	0	57.01	1	1	1	10.328	1	1	1
1402	0.4	8.60043	0	1	271349	2	10	0	22.82	1	0	1	12.5112	1	3	2
1403	0.235294	8.59693	0	2	7194.98	1	21	0	20.34	2	0	1	8.88114	1	1	1
1404	0.363636	8.81774	0	1	262000	1	18	0	36.92	2	1	1	12.4761	1	3	2
1405	0.733333	8.06621	0	2	294357	2	20	0	45.93	3	1	1	12.5925	1	3	2
1406	0	8.60043	0	2	41978.7	1	10	0	22.82	1	0	1	10.6449	1	2	1
1407	0.4	7.84149	0	1	30868	1	17	0	19.76	3	0	1	10.3375	1	1	1
1410	0.444444	7.53636	0	1	26279.3	2	30	1	43.38	3	0	1	10.1765	1	1	1
1411	0.666667	8.01928	0	1	32560	1	15	0	39.26	2	0	1	10.3908	1	1	1
1412	0	8.60043	0	2	7909	2	10	0	22.82	1	0	1	8.97576	1	1	1
1414	0.310345	8.06621	0	1	1332000	3	33	0	45.93	3	0	1	14.1022	1	3	2
1415	0.4	6.83087	0	1	762800	2	20	1	44.52	1	1	1	13.5448	1	3	2
1416	0.333333	8.30028	0	2	50786.5	1	20	0	19.44	3	0	1	10.8354	1	2	1
1417	1	8.81774	0	1	11265.7	1	30	0	36.92	2	1	3	9.32952	1	1	1
1420	0.333333	8.57263	0	1	92800	1	12	1	50.78	2	0	1	11.4382	1	2	2
1421	1	8.49821	0	2	200000	2	12	0	23.6	3	0	1	12.2061	1	3	2
1423	0.769231	8.49821	0	1	7710	2	30	0	23.6	3	0	1	8.95027	1	1	1
1424	1	7.88005	0	1	75855.8	1	16	0	22.52	2	1	1	11.2366	1	2	2
1425	0.2	7.6774	0	1	16561	2	25	1	35.39	3	0	7	9.71481	1	1	1
1426	0.5	7.38585	0	1	37217	3	30	1	42.39	3	1	1	10.5245	1	2	1
1430	0.428571	8.46821	0	1	32000	1	10	1	57.01	1	1	1	10.3735	1	1	1
1431	0.428571	8.13886	0	1	381800	2	28	1	53.65	1	1	1	12.8527	1	3	2
1432	0.5	8.49821	0	2	50000	2	20	1	23.6	3	0	1	10.8198	1	2	1
1440	0.5	6.63726	0	1	43777.8	3	30	1	25.29	3	0	1	10.6869	1	2	1
1441	0.5	8.49821	0	1	50000	1	10	0	23.6	3	1	1	10.8198	1	2	1
1442	0.5	7.53636	0	1	14567.2	3	30	0	43.38	3	1	1	9.58653	1	1	1
1443	0.533333	7.53636	0	1	49792	1	27	1	43.38	3	1	8	10.8156	1	2	1
1446	0.428571	8.49821	0	1	100000	1	12	0	23.6	3	0	1	11.5129	1	2	2
1447	0.333333	6.63726	0	1	20800	3	25	0	25.29	3	0	1	9.94271	1	1	1
1449	1	7.88005	0	1	32525	2	15	0	22.52	2	0	4	10.3898	1	1	1
1450	0.574468	8.81774	0	1	15113.1	1	10	0	36.92	2	0	1	9.62332	1	1	1
1451	0.545455	7.88005	0	1	19831.2	2	30	0	22.52	2	0	1	9.89501	1	1	1
1454	0.5	8.64822	0	1	8829.08	1	15	0	45.13	1	0	1	9.08581	1	1	1
1455	0.583333	8.81774	0	1	51844.1	1	15	0	36.92	2	0	1	10.856	1	2	1
1457	0	7.98002	0	2	133424	1	10	0	32.14	2	0	7	11.8013	1	3	2
1458	0.555556	8.25609	0	1	76911.9	2	22	1	34.43	1	0	1	11.2504	1	2	2
1461	0.625	8.06621	0	1	7700	1	30	1	45.93	3	0	1	8.94898	1	1	1
1462	0.5	8.06621	0	1	149070	2	28	0	45.93	3	0	4	11.9122	1	3	2
1463	0.333333	7.88005	0	1	32626	1	10	0	22.52	2	0	1	10.3929	1	1	1
1464	0.166667	8.30028	0	2	229126	3	25	0	19.44	3	0	1	12.342	1	3	2
1466	0.4	8.81774	0	1	92499.6	2	30	0	36.92	2	0	1	11.435	1	2	2
1467	0.428571	8.25609	0	1	62292	3	30	1	34.43	1	0	1	11.0396	1	2	2
1468	0.444444	8.64822	0	1	212751	1	13	0	45.13	1	0	1	12.2679	1	3	2
1469	0.5	8.49821	0	2	100000	2	12	0	23.6	3	0	1	11.5129	1	2	2
1470	0	8.25609	0	2	271050	2	10	0	34.43	1	1	1	12.5101	1	3	2
1471	1	7.95437	0	1	30000	2	27	0	33.31	1	1	3	10.3089	1	1	1
1473	0.166667	8.13886	0	1	12800	3	30	1	53.65	1	0	1	9.4572	1	1	1
1474	0	6.72863	0	2	18000	2	20	1	44.23	1	0	1	9.79813	1	1	1
1476	0.409091	8.13886	0	1	215931	2	30	0	53.65	1	0	1	12.2827	1	3	2
1477	0.4	8.13886	0	1	275800	2	15	1	53.65	1	0	1	12.5274	1	3	2
1478	1	8.60043	0	2	20077	3	21	1	22.82	1	0	7	9.90733	0	1	1
1480	0	7.88005	0	1	448000	2	20	0	22.52	2	0	7	13.0125	1	3	2
1481	0.454545	8.30028	0	1	427033	2	30	0	19.44	3	0	1	12.9646	1	3	2
1482	0.6	7.53636	0	1	11920	1	8	0	43.38	3	0	6	9.38597	1	1	1
1483	0.6	7.53636	0	1	5289.81	3	30	0	43.38	3	0	1	8.57354	1	1	1
1484	0.5	7.92624	0	1	104836	1	17	0	51.38	2	1	1	11.5602	1	3	2
1485	0.5	7.84149	0	2	51098.1	2	12	0	19.76	3	0	1	10.8415	1	2	1
1486	0.25	8.06621	0	1	375900	2	33	0	45.93	3	0	7	12.8371	1	3	2
1488	0.846154	8.60043	0	2	240316	2	25	1	22.82	1	0	1	12.3897	0	3	2
1489	0.5	8.46821	0	1	21040	3	30	0	57.01	1	1	2	9.95418	1	1	1
1490	0.555556	7.53636	0	1	18869	3	30	1	43.38	3	1	1	9.84528	1	1	1
1491	0.5	8.59693	0	1	8152	1	30	0	20.34	2	1	4	9.00602	1	1	1
1492	0.5	8.30202	0	1	39515.4	2	25	1	22.77	3	1	7	10.5845	1	2	1
1493	0.416667	8.81774	0	2	48019.9	1	12	0	36.92	2	0	7	10.7794	1	2	1
1496	1	8.59693	0	2	30400	3	30	0	20.34	2	1	7	10.3222	1	1	1
1498	0.333333	8.13886	0	1	42041	2	22	1	53.65	1	0	1	10.6464	1	2	1
1499	0.2	8.13886	0	1	40900	1	10	0	53.65	1	1	1	10.6189	1	2	1
1502	0.5	8.49821	0	2	62600	1	15	0	23.6	3	0	1	11.0445	1	2	2
1503	1	7.53636	0	2	23005	2	18	0	43.38	3	1	1	10.0435	1	1	1
1507	0.5	8.30202	0	1	104224	2	25	1	22.77	3	0	7	11.5543	1	3	2
1509	0.230769	8.46821	0	1	40000	1	15	0	57.01	1	1	1	10.5966	1	2	1
1510	0.5	8.06621	0	1	21910	1	30	1	45.93	3	0	1	9.9947	1	1	1
1511	0.294118	7.98002	0	1	86020	1	10	0	32.14	2	0	1	11.3623	1	2	2
1512	0.416667	8.81774	0	1	37974	1	12	0	36.92	2	0	1	10.5447	1	2	1
1514	0.444444	8.81774	0	1	61201.3	1	15	0	36.92	2	0	1	11.0219	1	2	2
1516	0.333333	7.84149	0	1	102104	3	25	0	19.76	3	1	2	11.5337	1	2	2
1517	0.5	7.53636	0	2	11500	3	30	0	43.38	3	1	1	9.3501	1	1	1
1520	0.428571	7.53636	0	1	362009	2	30	0	43.38	3	1	1	12.7994	1	3	2
1523	0.444444	8.06621	0	1	147356	2	20	0	45.93	3	0	1	11.9006	1	3	2
1524	0.5	8.81774	0	1	50219.8	2	23	0	36.92	2	1	1	10.8242	1	2	1
1525	0.4	8.81774	0	1	90119	1	15	0	36.92	2	0	1	11.4089	1	2	2
1526	0.0909091	8.46821	0	2	58000	2	10	0	57.01	1	1	1	10.9682	1	2	1
1527	0.444444	8.06621	0	1	116944	2	20	0	45.93	3	0	1	11.6694	1	3	2
1533	0.363636	8.60043	0	2	146499	2	20	0	22.82	1	0	1	11.8948	1	3	2
1535	0.516129	8.81774	0	1	130708	2	30	0	36.92	2	1	8	11.7807	1	3	2
1536	1	8.25609	0	2	99714	3	10	0	34.43	1	1	6	11.5101	1	2	2
1540	0.3	8.81774	0	1	169675	1	20	0	36.92	2	1	1	12.0416	1	3	2
1544	0.285714	8.46821	0	2	23192	1	10	0	57.01	1	1	1	10.0516	1	1	1
1546	0.285714	8.46821	0	2	20000	1	10	0	57.01	1	1	1	9.90349	1	1	1
1547	0.5	8.46821	0	2	38150.8	2	20	1	57.01	1	1	1	10.5493	1	2	1
1549	0.5	6.83087	0	1	51874	2	30	0	44.52	1	0	1	10.8566	1	2	1
1550	0.5	7.98002	0	1	82875.1	1	22	0	32.14	2	0	1	11.3251	1	2	2
1551	0.333333	6.83087	0	1	129017	2	17	0	44.52	1	0	1	11.7677	1	3	2
1552	1	8.30028	0	1	21269.8	3	40	0	19.44	3	0	1	9.96504	1	1	1
1553	1	8.57263	0	1	20175	1	10	0	50.78	2	0	7	9.9122	1	1	1
1554	0.533333	8.81774	0	1	4999	1	10	0	36.92	2	1	1	8.51699	1	1	1
1556	0.5	8.30028	0	1	70000	2	10	0	19.44	3	0	1	11.1562	1	2	2
1557	0.222222	7.53636	0	2	53529.3	1	15	0	43.38	3	1	1	10.888	1	2	1
1558	0.407407	8.81774	0	1	60000	1	30	1	36.92	2	0	1	11.0021	1	2	1
1560	0.692308	5.65249	0	1	5005	2	30	1	20.73	3	0	1	8.51819	1	1	1
1561	0.4	7.88005	0	1	254410	1	28	1	22.52	2	0	1	12.4467	1	3	2
1563	0	8.49821	0	1	18100	1	10	0	23.6	3	0	1	9.80367	1	1	1
1566	0.5	8.49821	0	1	56915.5	1	13	0	23.6	3	0	1	10.9493	1	2	1
1568	0.5	7.88005	0	1	399508	2	28	1	22.52	2	0	8	12.898	1	3	2
1569	0.4	8.25609	0	1	145696	2	10	0	34.43	1	0	1	11.8893	1	3	2
1572	0	7.95437	0	1	853360	1	18	0	33.31	1	0	7	13.6569	1	3	2
1573	0.5	7.53636	0	2	19712	1	10	0	43.38	3	0	1	9.88898	1	1	1
1574	0.5	8.81774	0	1	69966	2	27	1	36.92	2	1	1	11.1558	1	2	2
1576	0.4	7.84149	0	1	17500	1	12	1	19.76	3	0	1	9.76996	1	1	1
1577	0	8.60043	0	1	120926	3	30	0	22.82	1	0	1	11.7029	0	3	2
1578	0.647059	8.64822	0	1	45104	1	26	1	45.13	1	0	1	10.7167	1	2	1
1580	0.176471	7.53636	0	1	219800	2	30	0	43.38	3	1	1	12.3005	1	3	2
1582	0.5	8.25609	0	1	180708	2	14	1	34.43	1	0	1	12.1046	1	3	2
1584	0.6	7.88005	0	2	46100	3	14	0	22.52	2	0	7	10.7386	1	2	1
1585	0.75	8.49821	0	1	35000	2	14	0	23.6	3	0	4	10.4631	1	1	1
1586	0.75	8.49821	0	1	15000	2	14	1	23.6	3	0	4	9.61581	1	1	1
1589	0.555556	8.06621	0	1	3338.87	2	30	0	45.93	3	0	1	8.11339	1	1	1
1590	1	7.53636	0	1	24567	1	30	0	43.38	3	1	7	10.1092	1	1	1
1592	0.482759	8.57263	0	1	51070.6	1	10	0	50.78	2	1	1	10.841	1	2	1
1593	0.555556	8.06621	0	1	9073.28	2	30	0	45.93	3	0	1	9.11309	1	1	1
1594	0.166667	8.30028	0	1	106006	1	10	0	19.44	3	0	1	11.5712	1	3	2
1596	0.333333	7.95437	0	1	254740	1	15	0	33.31	1	0	1	12.448	1	3	2
1598	0.5	8.13886	0	1	99938	1	10	0	53.65	1	0	1	11.5123	1	2	2
1599	0.578947	6.83087	0	1	22759.9	3	30	1	44.52	1	0	1	10.0328	1	1	1
1600	0.538462	7.95437	0	1	6903	1	15	0	33.31	1	0	1	8.83971	1	1	1
1603	0.571429	8.46821	0	1	7044.68	1	30	0	57.01	1	1	1	8.86003	1	1	1
1604	1	7.88005	0	1	10803	1	20	0	22.52	2	0	1	9.28758	1	1	1
1605	0.578947	6.83087	0	1	23948.1	2	30	1	44.52	1	1	1	10.0836	1	1	1
1606	0.526316	8.81774	0	1	60148	1	20	0	36.92	2	0	1	11.0046	1	2	1
1610	0.454545	8.01928	0	1	129792	2	22	1	39.26	2	0	4	11.7737	1	3	2
1611	0.416667	7.53636	0	1	48075	2	15	0	43.38	3	1	1	10.7805	1	2	1
1613	0.75	6.63726	0	1	84000	3	30	1	25.29	3	0	1	11.3386	1	2	2
1614	0.5	8.30028	0	1	29860.5	1	17	0	19.44	3	0	1	10.3043	1	1	1
1616	0.666667	8.25609	0	1	19961	2	30	0	34.43	1	0	8	9.90154	1	1	1
1617	0.4	8.49821	0	1	73996	2	13	0	23.6	3	0	1	11.2118	1	2	2
1618	0.133333	8.81774	0	1	160015	1	18	0	36.92	2	1	1	11.983	1	3	2
1619	0.357143	8.49821	0	1	812700	2	30	1	23.6	3	0	1	13.6081	1	3	2
1622	0.333333	7.95437	0	1	161259	1	15	0	33.31	1	0	1	11.9908	1	3	2
1624	0.5	8.81774	0	1	205600	1	10	0	36.92	2	0	1	12.2337	1	3	2
1625	0.230769	8.13886	0	1	111887	1	10	0	53.65	1	0	7	11.6252	1	3	2
1628	0.5	8.81774	0	1	17008.6	1	20	0	36.92	2	0	1	9.74147	1	1	1
1629	0.333333	7.88005	0	2	218729	2	17	0	22.52	2	0	1	12.2956	1	3	2
1630	0.5	8.46821	0	1	91373	2	18	0	57.01	1	1	1	11.4227	1	2	2
1631	0.5	8.46821	0	1	112357	2	18	0	57.01	1	1	1	11.6294	1	3	2
1632	0.555556	8.30028	0	1	6202	2	30	0	19.44	3	0	8	8.73263	1	1	1
1637	0.5	8.49821	0	1	59500	1	12	0	23.6	3	0	1	10.9937	1	2	1
1638	0.333333	8.57263	0	2	67801.1	1	10	0	50.78	2	1	4	11.1243	1	2	2
1639	0.75	8.49821	0	1	75500	1	14	0	23.6	3	0	4	11.2319	1	2	2
1640	0.5	7.53636	0	1	25155	1	27	1	43.38	3	0	1	10.1328	1	1	1
1642	0.285714	8.13886	0	1	11550.4	2	13	0	53.65	1	0	1	9.35448	1	1	1
1646	0.307692	7.88005	0	1	19000	1	25	1	22.52	2	1	1	9.85219	1	1	1
1647	1	8.49821	0	1	5252.85	2	30	0	23.6	3	0	3	8.56653	1	1	1
1648	0.157895	7.95437	0	1	14555	2	10	0	33.31	1	0	1	9.58569	1	1	1
1649	0.428571	8.25609	0	1	115000	1	10	1	34.43	1	0	1	11.6527	1	3	2
1652	0.230769	8.46821	0	1	264502	2	10	0	57.01	1	0	1	12.4856	1	3	2
1653	0.5	8.30028	0	1	11856.7	1	20	0	19.44	3	0	7	9.38065	1	1	1
1655	1	7.53636	0	1	38600	2	18	0	43.38	3	1	1	10.561	1	2	1
1656	0.230769	8.06621	0	1	125878	2	13	1	45.93	3	0	1	11.7431	1	3	2
1657	0.404762	8.46821	0	1	63726.6	1	12	1	57.01	1	0	1	11.0624	1	2	2
1658	1	7.53636	0	1	38227	2	18	0	43.38	3	1	1	10.5513	1	2	1
1660	0.130435	8.81774	0	2	204056	2	18	0	36.92	2	0	1	12.2262	1	3	2
1661	0.466667	8.25609	0	1	26400	3	30	1	34.43	1	1	7	10.1811	0	1	1
1662	0.4	8.49821	0	2	182871	1	12	0	23.6	3	1	1	12.1165	1	3	2
1663	0.666667	8.25609	0	1	41873	2	29	0	34.43	1	0	1	10.6424	1	2	1
1666	0.5	7.98002	0	2	252629	2	12	0	32.14	2	1	1	12.4397	1	3	2
1667	0.5	8.46821	0	2	200315	1	10	0	57.01	1	0	1	12.2076	1	3	2
1668	0.451613	7.88005	0	2	68247	2	15	0	22.52	2	0	1	11.1309	1	2	2
1669	0	8.30202	0	1	21654.8	2	13	0	22.77	3	0	1	9.98298	1	1	1
1672	0.142857	7.98002	0	1	136364	1	10	0	32.14	2	1	1	11.8231	1	3	2
1677	0.157895	7.95437	0	1	13577	2	10	0	33.31	1	0	1	9.51613	1	1	1
1679	0.538462	8.57263	0	1	173200	1	15	0	50.78	2	1	7	12.0622	1	3	2
1681	0.4	8.25609	0	1	411180	1	22	0	34.43	1	0	1	12.9268	1	3	2
1682	0.375	8.46821	0	2	279264	2	13	1	57.01	1	0	1	12.5399	0	3	2
1684	0.333333	8.30202	0	1	9192.86	2	12	0	22.77	3	0	1	9.12618	1	1	1
1685	0	7.84149	0	1	234450	2	14	1	19.76	3	0	7	12.365	1	3	2
1686	0.333333	7.99598	0	1	53804	1	12	0	40.39	1	1	1	10.8931	1	2	1
1687	0.5	8.60043	0	2	200000	2	13	0	22.82	1	0	1	12.2061	1	3	2
1688	0.5	8.30202	0	1	2.08598e+06	2	33	1	22.77	3	0	1	14.5508	1	3	2
1690	0.5	8.49821	0	2	8400	3	10	0	23.6	3	0	1	9.03599	1	1	1
1692	0.0625	8.25609	0	1	243000	2	22	0	34.43	1	0	1	12.4008	1	3	2
1693	0.588235	8.25609	0	2	56494	2	10	1	34.43	1	0	1	10.9419	1	2	1
1694	0	7.43662	0	2	104763	2	10	0	30.22	3	0	1	11.5595	1	3	2
1695	0.5	8.30028	0	1	671545	2	30	0	19.44	3	0	1	13.4173	1	3	2
1696	0.571429	5.65249	0	2	30788	2	30	0	20.73	3	1	1	10.3349	1	1	1
1698	0.285714	7.95437	0	1	21077	3	31	0	33.31	1	0	1	9.95594	1	1	1
1699	0.285714	7.95437	0	2	104603	1	10	0	33.31	1	0	1	11.5579	1	3	2
1700	0.384615	7.88005	0	1	1784.89	2	30	0	22.52	2	0	1	7.48711	1	1	1
1701	0	8.30202	0	1	32600	2	16	0	22.77	3	1	1	10.3921	1	1	1
1702	0.5	7.88005	0	1	37732	3	30	0	22.52	2	0	1	10.5383	1	2	1
1705	0	8.60043	0	2	17491.3	2	10	0	22.82	1	1	1	9.76946	1	1	1
1706	0.5	8.49821	0	2	30540	1	12	0	23.6	3	0	1	10.3268	1	1	1
1707	0	8.60043	0	2	19801.8	2	10	0	22.82	1	1	1	9.89353	1	1	1
1708	0.5	8.57263	0	1	163207	1	10	0	50.78	2	0	1	12.0028	1	3	2
1709	0.130435	8.25609	0	1	299248	1	10	0	34.43	1	0	1	12.609	1	3	2
1712	0.54902	8.46821	0	1	34988.3	2	30	0	57.01	1	0	1	10.4628	1	1	1
1713	0.545455	8.57263	0	1	15000	3	30	0	50.78	2	1	1	9.61581	1	1	1
1714	0.4	8.57263	0	1	19999	1	15	0	50.78	2	1	1	9.90344	1	1	1
1715	0.142857	8.30028	0	1	710570	2	33	0	19.44	3	0	1	13.4738	1	3	2
1716	0.166667	8.30028	0	1	1.4552e+06	2	34	0	19.44	3	0	1	14.1906	1	3	2
1717	0.166667	8.30028	0	1	1083228	2	34	0	19.44	3	0	1	13.8955	1	3	2
1719	0.142857	8.30028	0	1	1015200	2	33	0	19.44	3	0	1	13.8306	1	3	2
1721	0.5	8.30028	0	1	108952	2	25	0	19.44	3	0	1	11.5987	1	3	2
1725	0.555556	7.98002	0	1	32000	1	10	0	32.14	2	1	1	10.3735	1	1	1
1727	0.761905	8.30028	0	2	386942	2	35	1	19.44	3	1	1	12.866	1	3	2
1730	0.333333	7.95437	0	1	90500	2	18	1	33.31	1	0	1	11.4131	1	2	2
1731	0.571429	8.30202	0	1	102811	2	25	1	22.77	3	0	1	11.5406	1	3	2
1733	0	8.57263	0	2	77000	1	11	0	50.78	2	1	7	11.2516	1	2	2
1734	0.666667	8.81774	0	1	139586	1	17	0	36.92	2	0	1	11.8464	1	3	2
1736	0.375	8.46821	0	1	40000	1	15	0	57.01	1	1	1	10.5966	1	2	1
1737	0.6	8.25609	0	1	3541.96	1	10	0	34.43	1	0	1	8.17244	1	1	1
1738	0.5	8.30028	0	2	94741.2	3	30	0	19.44	3	0	2	11.4589	1	2	2
1739	0.5	7.88005	0	2	439682	2	21	0	22.52	2	0	1	12.9938	1	3	2
1743	0.4	7.84149	0	1	18174.8	1	16	1	19.76	3	0	1	9.80779	1	1	1
1746	0.5	8.57263	0	1	85562.6	1	10	0	50.78	2	0	1	11.357	1	2	2
1747	0.6	8.46821	0	1	45280.2	1	25	0	57.01	1	0	8	10.7206	1	2	1
1748	0.6	8.46821	0	1	48137.3	1	25	0	57.01	1	0	1	10.7818	1	2	1
1751	0.4	7.6774	0	1	271100	2	30	0	35.39	3	0	1	12.5102	1	3	2
1752	0.3125	7.95437	0	2	148503	1	10	0	33.31	1	1	1	11.9084	1	3	2
1753	0.375	8.46821	0	1	15000	1	12	0	57.01	1	1	1	9.61581	1	1	1
1755	0.5	8.49821	0	1	40478	1	15	0	23.6	3	0	1	10.6085	1	2	1
1757	0.5	8.49821	0	1	45213	1	15	0	23.6	3	0	1	10.7191	1	2	1
1758	0.5	8.49821	0	2	11431	1	12	0	23.6	3	0	1	9.34408	1	1	1
1762	0.384615	7.88005	0	1	7972	2	30	0	22.52	2	0	1	8.98369	1	1	1
1764	0.5	8.49821	0	1	66770.2	2	30	1	23.6	3	0	1	11.109	1	2	2
1765	0.222222	8.49821	0	1	166800	1	13	1	23.6	3	0	1	12.0245	1	3	2
1767	0.142857	8.30028	0	1	702100	2	33	0	19.44	3	0	7	13.4618	1	3	2
1769	0.5	7.88005	0	1	373100	1	10	0	22.52	2	0	1	12.8296	1	3	2
1771	0.571429	8.60043	0	1	77680	1	20	0	22.82	1	1	1	11.2604	1	2	2
1772	0.5	7.88005	0	1	105000	1	10	0	22.52	2	0	1	11.5617	1	3	2
1773	0.5	7.88005	0	1	100600	1	10	0	22.52	2	0	1	11.5189	1	2	2
1774	0.333333	7.38585	0	1	483119	2	25	0	42.39	3	0	1	13.088	1	3	2
1775	0.5	8.81774	0	1	134561	2	34	0	36.92	2	0	1	11.8098	1	3	2
1778	1	8.30028	0	2	98300	2	13	0	19.44	3	0	1	11.4958	1	2	2
1779	0.5	7.88005	0	1	2648.29	1	15	1	22.52	2	0	1	7.88167	1	1	1
1780	0.545455	8.60043	0	1	5500	2	15	0	22.82	1	0	1	8.6125	1	1	1
1782	0.5	8.49821	0	1	88771.6	2	30	1	23.6	3	0	8	11.3938	1	2	2
1783	0.441176	8.59693	0	1	11040.3	1	30	1	20.34	2	1	1	9.30931	1	1	1
1784	0.333333	8.64822	0	1	66972.6	1	13	0	45.13	1	1	1	11.112	1	2	2
1785	0.4	7.88005	0	1	14200	2	30	0	22.52	2	1	1	9.561	1	1	1
1787	0.533333	8.57263	0	1	56489.1	1	13	0	50.78	2	0	1	10.9418	1	2	1
1788	0.230769	8.25609	0	1	31300	1	10	0	34.43	1	0	1	10.3514	1	1	1
1790	0.333333	8.57263	0	1	75561.4	2	18	0	50.78	2	0	1	11.2327	1	2	2
1791	0.25	7.53636	0	1	176000	2	30	0	43.38	3	0	1	12.0782	1	3	2
1792	0.5	8.57263	0	1	71644.9	2	22	1	50.78	2	1	1	11.1795	1	2	2
1793	0.230769	8.25609	0	1	160942	1	10	0	34.43	1	0	1	11.9888	1	3	2
1794	1	8.60043	0	2	26500	1	15	0	22.82	1	1	1	10.1849	1	1	1
1795	0.454545	7.95437	0	1	3.96392e+06	2	34	0	33.31	1	0	7	15.1927	1	3	2
1797	0.444444	8.81774	0	1	157704	1	18	0	36.92	2	0	1	11.9685	1	3	2
1799	0.5	6.60394	0	1	149284	1	10	0	32.72	1	0	4	11.9136	1	3	2
1800	0.807692	7.88005	0	2	201500	2	30	1	22.52	2	0	1	12.2135	1	3	2
1801	0.166667	7.95437	0	2	28200	2	11	0	33.31	1	0	1	10.2471	1	1	1
1802	0.294118	7.92624	0	1	211061	2	30	0	51.38	2	0	1	12.2599	1	3	2
1803	0.4	7.88005	0	1	8378.91	2	30	0	22.52	2	0	7	9.03347	1	1	1
1804	0.5	8.81774	0	1	8000	1	25	0	36.92	2	0	1	8.9872	1	1	1
1808	0.25	8.06621	0	1	33188.1	1	10	0	45.93	3	0	1	10.41	1	1	1
1809	0.4	7.38585	0	1	56321.6	2	30	0	42.39	3	0	1	10.9388	1	2	1
1810	0.25	8.06621	0	1	19462	1	10	0	45.93	3	0	1	9.87622	1	1	1
1811	0.25	8.06621	0	1	157437	1	15	0	45.93	3	0	1	11.9668	1	3	2
1812	1	8.64822	0	1	38094.2	2	30	0	45.13	1	0	1	10.5478	1	2	1
1813	0.444444	8.01928	0	1	251109	2	30	0	39.26	2	0	1	12.4336	1	3	2
1814	1	8.64822	0	1	11832.1	1	10	1	45.13	1	0	7	9.37857	1	1	1
1815	0.5	8.64822	0	1	2631799	2	26	0	45.13	1	0	7	14.7832	1	3	2
1816	0.5	8.64822	0	1	11000	1	30	0	45.13	1	0	1	9.30565	1	1	1
1817	0.166667	8.64822	0	1	820830	2	30	0	45.13	1	0	1	13.6181	1	3	2
1821	0.222222	8.25609	0	1	210400	1	14	1	34.43	1	0	1	12.2568	1	3	2
1822	0.5	8.64822	0	2	31300	2	10	0	45.13	1	1	1	10.3514	1	1	1
1826	0.333333	8.64822	0	2	68677	1	10	0	45.13	1	0	1	11.1372	1	2	2
1828	0.5	8.57263	0	1	41287	1	12	0	57.34	2	0	1	10.6283	1	2	1
1830	0.5625	7.88005	0	1	1165937	2	29	0	65.18	2	0	1	13.969	1	3	2
1832	0.666667	6.21261	0	1	61168	1	17	0	42.96	1	1	7	11.0214	1	2	2
1833	0.5	8.81774	0	1	644000	2	27	0	44.62	2	0	1	13.3755	1	3	2
1836	0.5	8.59693	0	1	5290.98	1	30	0	33.7	2	0	1	8.57376	1	1	1
1837	0.454545	6.63726	0	1	245185	2	15	0	65.53	3	0	1	12.4098	1	3	2
1838	0.470588	6.63726	0	1	435620	2	15	0	65.53	3	0	1	12.9845	1	3	2
1842	0.411765	8.46821	0	1	24272	1	15	0	56.82	1	1	1	10.0971	1	1	1
1843	0.571429	7.95437	0	1	28833.4	1	30	0	33.03	1	0	8	10.2693	1	1	1
1846	0.684211	8.57263	0	1	73542.8	1	10	0	57.34	2	0	1	11.2056	1	2	2
1847	0.529412	7.88005	0	1	22500.8	2	30	0	65.18	2	0	8	10.0213	1	1	1
1848	0.5	8.64822	0	1	49545	1	18	0	50.47	1	0	1	10.8106	1	2	1
1852	0.5	8.30028	0	1	47000	1	20	0	33.96	3	0	1	10.7579	1	2	1
1853	0.5	8.30028	0	1	5000	1	30	0	33.96	3	0	1	8.51719	1	1	1
1856	0	8.60043	0	1	111301	1	10	0	23.71	1	0	1	11.62	1	3	2
1857	0.5	8.30028	0	1	10000	3	30	0	33.96	3	1	7	9.21034	1	1	1
1858	0.625	7.99598	0	1	72000	2	10	0	51.53	1	1	1	11.1844	1	2	2
1860	0.5	8.46821	0	2	42447.9	1	13	0	56.82	1	1	1	10.656	1	2	1
1861	0.384615	7.99598	0	2	40000	2	12	0	51.53	1	0	1	10.5966	1	2	1
1862	0.2	7.6774	0	1	58145	1	10	1	38.07	3	0	1	10.9707	1	2	1
1866	0.5	6.63726	0	2	29200	2	20	1	65.53	3	0	1	10.2819	1	1	1
1874	0.25	7.6774	0	1	115144	1	10	1	38.07	3	0	1	11.6539	1	3	2
1875	0.333333	8.57263	0	1	115448	1	12	0	57.34	2	0	4	11.6566	1	3	2
1877	0.6	8.57263	0	1	78800	1	12	1	57.34	2	1	7	11.2747	1	2	2
1879	1	7.6774	0	2	9800	3	35	0	38.07	3	0	1	9.19014	0	1	1
1883	0.5	7.99598	0	1	31915	1	12	1	51.53	1	1	1	10.3708	1	1	1
1884	0.333333	8.49188	0	1	32293.6	1	10	0	50.26	2	0	1	10.3826	1	1	1
1887	0.5	8.46821	0	2	100993	1	18	0	56.82	1	1	1	11.5228	1	2	2
1888	0.411765	8.46821	0	1	98695.1	1	15	0	56.82	1	1	1	11.4998	1	2	2
1891	0.545455	8.64822	0	1	20003	1	14	0	50.47	1	0	4	9.90364	1	1	1
1893	0.5	8.30028	0	1	20795.8	1	20	0	33.96	3	0	1	9.94251	1	1	1
1894	0.4	8.25609	0	1	681600	2	28	1	29.16	1	0	1	13.4322	1	3	2
1896	1	8.30202	0	1	67678.3	2	17	0	34.74	3	1	1	11.1225	1	2	2
1900	0.666667	8.46821	0	1	3515.7	3	21	0	56.82	1	0	1	8.16499	1	1	1
1901	0	8.59693	0	1	122579	1	10	0	33.7	2	0	1	11.7165	1	3	2
1903	0.625	7.88005	0	1	170100	2	10	0	65.18	2	0	1	12.0441	1	3	2
1904	0.294118	8.49821	0	2	295000	1	13	1	24.83	3	1	1	12.5947	1	3	2
1905	0.238095	8.59693	0	1	86854.1	1	10	0	33.7	2	0	1	11.372	1	2	2
1906	0.5	8.01928	0	2	867634	2	18	0	35.41	2	0	1	13.6735	1	3	2
1908	0.5	8.49821	0	1	96381.1	1	17	0	24.83	3	1	1	11.4761	1	2	2
1909	0.5	8.49821	0	1	204568	1	18	0	24.83	3	0	1	12.2287	1	3	2
1910	0.277778	8.49821	0	1	58448.2	1	14	0	24.83	3	0	4	10.9759	1	2	1
1911	0.555556	8.25609	0	1	39112	1	10	0	29.16	1	0	1	10.5742	1	2	1
1912	0.166667	8.59693	0	1	192000	1	15	0	33.7	2	0	1	12.1653	1	3	2
1913	0.166667	8.59693	0	1	212300	1	15	0	33.7	2	1	1	12.2658	1	3	2
1914	0.210526	8.64822	0	1	18092.4	2	8	0	50.47	1	0	1	9.80325	1	1	1
1915	0.8	8.46821	0	1	110928	3	28	1	56.82	1	1	1	11.6166	1	3	2
1916	0.166667	8.59693	0	1	321000	1	15	0	33.7	2	1	1	12.6792	1	3	2
1917	0.615385	6.83087	0	1	82000	1	17	0	40.88	1	1	1	11.3145	1	2	2
1918	0.5	6.83087	0	1	22288.2	1	11	0	40.88	1	1	1	10.0118	1	1	1
1920	0.5	6.83087	0	1	24660.3	1	11	0	40.88	1	1	1	10.1129	1	1	1
1921	0.615385	6.83087	0	1	79000	1	15	0	40.88	1	1	1	11.2772	1	2	2
1924	0.333333	7.95437	0	1	86347.6	1	12	1	33.03	1	0	1	11.3661	1	2	2
1927	0.615385	6.83087	0	1	46000	1	15	0	40.88	1	1	1	10.7364	1	2	1
1928	0.5	8.46821	0	2	63436	1	16	0	56.82	1	1	1	11.0578	1	2	2
1930	0.5	8.01928	0	2	42479.2	1	20	0	35.41	2	0	1	10.6568	1	2	1
1931	0.5	8.60043	0	2	500000	2	14	0	23.71	1	0	1	13.1224	1	3	2
1932	0	8.57263	0	1	109135	2	20	0	57.34	2	0	1	11.6003	1	3	2
1934	0	8.01928	0	2	29000.3	2	12	0	35.41	2	0	4	10.2751	1	1	1
1935	0.44	8.46821	0	1	200000	2	20	0	56.82	1	1	1	12.2061	1	3	2
1937	0.666667	7.84149	0	1	32514.6	2	30	1	27.92	3	0	1	10.3894	1	1	1
1939	0.444444	7.53636	0	1	35068.5	2	30	0	54.34	3	1	1	10.4651	1	1	1
1940	1	7.53636	0	2	20095.5	2	15	0	54.34	3	0	1	9.90825	1	1	1
1941	0.625	8.30202	0	1	169291	2	23	1	34.74	3	0	1	12.0394	1	3	2
1943	0.384615	8.57263	0	1	80000	1	15	0	57.34	2	0	7	11.2898	1	2	2
1944	0.6	7.95437	0	2	171010	2	12	0	33.03	1	1	1	12.0495	1	3	2
1946	0.25	8.81774	0	1	17191.6	2	10	0	44.62	2	0	1	9.75218	1	1	1
1947	1	7.88005	0	2	75000	3	18	0	65.18	2	1	2	11.2252	0	2	2
1951	0.5	7.53636	0	1	2797.92	2	22	0	54.34	3	0	1	7.93663	1	1	1
1952	0.333333	7.95437	0	2	10993	2	10	0	33.03	1	0	1	9.30501	1	1	1
1953	0.25	8.46821	0	2	16000	1	12	0	56.82	1	1	1	9.68034	1	1	1
1954	0	7.95437	0	2	12103	2	10	0	33.03	1	0	1	9.40121	1	1	1
1955	0.125	7.95437	0	2	70400	2	10	0	33.03	1	0	1	11.1619	1	2	2
1958	0.5	7.95437	0	2	19950	2	10	0	33.03	1	0	1	9.90099	1	1	1
1959	0.5	8.13886	0	1	68088	1	15	0	53.82	1	0	1	11.1286	1	2	2
1960	0.5	7.95437	0	2	7920	2	10	0	33.03	1	0	1	8.97715	1	1	1
1961	0.2	7.95437	0	2	8000	2	10	0	33.03	1	0	1	8.9872	1	1	1
1962	0.428571	8.46821	0	1	6825	2	10	0	56.82	1	1	2	8.82835	1	1	1
1963	0.2	7.43662	0	1	242100	2	33	1	41.33	3	0	1	12.3971	1	3	2
1964	0	8.25609	0	1	75600	2	12	0	29.16	1	1	1	11.2332	1	2	2
1965	0.333333	7.95437	0	2	100900	2	15	0	33.03	1	0	7	11.5219	1	2	2
1968	0.428571	7.53636	0	2	3108	3	30	0	54.34	3	0	1	8.04173	0	1	1
1970	0.25	7.88005	0	1	36975	2	27	0	65.18	2	0	1	10.518	1	2	1
1971	0.142857	8.30028	0	1	1296800	3	33	0	33.96	3	0	1	14.0754	1	3	2
1972	0	8.30202	0	1	63000	2	13	0	34.74	3	0	1	11.0509	1	2	2
1973	0.5	8.46821	0	1	37773.7	1	30	0	56.82	1	1	1	10.5394	1	2	1
1975	1	8.49821	0	1	272146	2	23	1	24.83	3	0	7	12.5141	1	3	2
1976	0.5	8.46821	0	1	50879.4	1	16	0	56.82	1	1	4	10.8372	1	2	1
1977	0.8	8.13886	0	2	74868.3	3	30	0	53.82	1	0	2	11.2235	1	2	2
1978	0.454545	8.49188	0	1	42044	1	17	0	50.26	2	0	1	10.6465	1	2	1
1979	0.666667	8.30202	0	1	147143	2	25	0	34.74	3	1	1	11.8992	1	3	2
1981	0.555556	8.60043	0	1	135675	1	30	1	23.71	1	0	8	11.818	1	3	2
1982	0	8.60043	0	1	77000	1	10	0	23.71	1	0	1	11.2516	1	2	2
1983	0.423077	8.30202	0	1	1.85725e+06	2	34	0	34.74	3	0	1	14.4346	1	3	2
1984	0.428571	8.30202	0	1	727820	2	33	0	34.74	3	1	1	13.4978	1	3	2
1985	0.909091	8.46821	0	2	233497	2	20	0	56.82	1	0	1	12.3609	1	3	2
1987	0.5	7.99598	0	2	45732	2	20	0	51.53	1	1	4	10.7305	1	2	1
1989	0.652174	8.59693	0	1	10000	1	30	1	33.7	2	0	1	9.21034	1	1	1
1991	0.285714	8.46821	0	1	15000	1	10	0	56.82	1	1	1	9.61581	1	1	1
1992	0.333333	8.30028	0	1	423860	3	28	0	33.96	3	0	1	12.9572	1	3	2
1994	0.545455	7.92624	0	1	12468	2	30	1	55.39	2	0	1	9.43092	1	1	1
1996	0.6	8.64822	0	1	38435	1	30	0	50.47	1	0	1	10.5567	1	2	1
1998	0.142857	7.53636	0	1	36028.4	1	12	0	54.34	3	1	1	10.4921	1	2	1
1999	0.333333	8.13886	0	2	30754.6	1	13	0	53.82	1	0	7	10.3338	1	1	1
2000	0.5	8.30202	0	2	11785	2	30	0	34.74	3	0	1	9.37458	1	1	1
2001	0.416667	7.6774	0	1	8016.62	2	22	1	38.07	3	0	1	8.98927	1	1	1
2002	0.333333	7.95437	0	2	58800	1	12	0	33.03	1	0	1	10.9819	1	2	1
2003	0.8	8.30202	0	1	30778.5	3	22	1	34.74	3	0	1	10.3346	1	1	1
2004	0.285714	7.88005	0	1	90776.2	1	12	0	65.18	2	0	1	11.4162	1	2	2
2005	0.5	8.46821	0	2	101955	2	15	1	56.82	1	1	1	11.5323	1	2	2
2006	0.5	8.49821	0	2	15000	2	20	0	24.83	3	0	1	9.61581	1	1	1
2009	0.166667	8.59693	0	1	305500	1	15	0	33.7	2	0	1	12.6297	1	3	2
2010	0.5	8.25609	0	1	26659.1	1	11	0	29.16	1	0	1	10.1909	1	1	1
2013	0.2	8.30202	0	1	97129.8	2	13	1	34.74	3	0	1	11.4838	1	2	2
2014	0	8.49821	0	2	82945	2	20	0	24.83	3	1	1	11.3259	1	2	2
2015	0.6	8.59693	0	1	24924.5	1	25	1	33.7	2	1	1	10.1236	1	1	1
2016	0.5	8.46821	0	1	5550	1	10	0	56.82	1	1	1	8.62155	1	1	1
2017	0.5	8.46821	0	1	12081	1	10	0	56.82	1	1	1	9.39939	1	1	1
2019	0.285714	7.95437	0	1	30268.1	2	13	1	33.03	1	1	1	10.3178	1	1	1
2022	0.555556	8.57263	0	1	81800	2	13	1	57.34	2	1	7	11.312	1	2	2
2023	0.545455	8.46821	0	2	66555.9	2	22	0	56.82	1	1	1	11.1058	0	2	2
2025	0.384615	8.57263	0	2	68000	1	17	0	57.34	2	0	1	11.1273	1	2	2
2026	0.666667	7.53636	0	1	92300	2	18	0	54.34	3	1	7	11.4328	1	2	2
2028	0.166667	7.6774	0	2	125123	2	23	1	38.07	3	1	1	11.737	1	3	2
2029	0.545455	8.57263	0	1	348000	1	18	1	57.34	2	1	1	12.76	1	3	2
2030	0.369565	7.84149	0	1	16000	3	30	0	27.92	3	0	7	9.68034	1	1	1
2031	0.5	8.49821	0	1	150000	1	10	0	24.83	3	1	1	11.9184	1	3	2
2032	0.5	7.98002	0	1	94889.9	1	20	0	41.65	2	0	1	11.4605	1	2	2
2035	1	8.46821	0	2	16300	3	30	0	56.82	1	1	9	9.69892	0	1	1
2036	0.375	8.46821	0	2	78746	2	12	0	56.82	1	1	1	11.274	1	2	2
2039	1	8.30202	0	1	14175.2	2	13	0	34.74	3	0	1	9.55925	1	1	1
2041	0.5	8.81774	0	2	746400	1	10	0	44.62	2	1	1	13.523	1	3	2
2042	0.461538	7.98002	0	1	63725.2	2	30	0	41.65	2	0	7	11.0623	1	2	2
2043	0.285714	7.95437	0	1	210000	1	15	0	33.03	1	0	1	12.2549	1	3	2
2044	0.555556	7.53636	0	1	1.73876e+06	2	35	1	54.34	3	0	1	14.3687	1	3	2
2045	0.555556	7.53636	0	1	1.62491e+06	2	35	0	54.34	3	0	1	14.301	1	3	2
2047	0.5	6.21261	0	1	1.21621e+06	2	27	1	42.96	1	0	1	14.0113	1	3	2
2048	0.185185	8.30028	0	2	154567	1	11	1	33.96	3	0	7	11.9484	1	3	2
2049	0.5	8.81774	0	1	33946.6	1	17	0	44.62	2	0	1	10.4325	1	1	1
2050	0.333333	7.95437	0	1	17200	2	10	0	33.03	1	1	1	9.75267	1	1	1
2051	0.333333	8.59693	0	1	212000	1	15	1	33.7	2	0	1	12.2643	1	3	2
2052	0.333333	7.95437	0	1	16541	2	13	0	33.03	1	1	1	9.7136	1	1	1
2053	0.333333	7.95437	0	1	135518	1	14	0	33.03	1	1	1	11.8169	1	3	2
2055	0.2	7.95437	0	2	47620	2	11	0	33.03	1	1	1	10.771	1	2	1
2056	0.2	7.95437	0	1	80000	2	12	1	33.03	1	1	1	11.2898	1	2	2
2059	0.333333	8.46821	0	1	14000	1	10	0	56.82	1	1	1	9.54681	1	1	1
2060	0.6	8.59693	0	1	11202	2	30	1	33.7	2	0	1	9.32385	1	1	1
2062	1	8.57263	0	1	26000	1	25	0	57.34	2	0	3	10.1659	1	1	1
2063	0	7.98002	0	2	81041.7	2	12	0	41.65	2	0	1	11.3027	1	2	2
2064	0.5	8.30202	0	1	205095	1	17	1	34.74	3	0	1	12.2312	1	3	2
2065	0.444444	7.84149	0	1	38121	3	30	0	27.92	3	1	1	10.5485	1	2	1
2068	0.5	8.30202	0	1	49607	2	32	0	34.74	3	1	1	10.8119	1	2	1
2069	0.533333	8.30202	0	1	12320.1	1	32	0	34.74	3	1	1	9.41899	1	1	1
2070	0.666667	7.95437	0	1	36002	2	20	0	33.03	1	0	1	10.4913	1	2	1
2071	0.444444	7.6774	0	1	33157.1	1	12	1	38.07	3	0	1	10.409	1	1	1
2074	0.75	7.53636	0	1	15348	1	18	0	54.34	3	0	1	9.63874	1	1	1
2075	0.428571	8.30028	0	1	6450	2	15	1	33.96	3	1	8	8.77183	1	1	1
2077	0.85	8.46821	0	2	36810	2	16	1	56.82	1	0	1	10.5135	1	2	1
2078	0.5	8.30028	0	1	19100	2	30	0	33.96	3	1	1	9.85744	1	1	1
2079	0.5	8.60043	0	2	39727.8	2	12	0	23.71	1	0	1	10.5898	1	2	1
2083	0.363636	8.13886	0	1	22551	2	30	0	53.82	1	0	1	10.0235	1	1	1
2084	1	7.53636	0	2	36300	2	15	0	54.34	3	1	1	10.4996	1	2	1
2085	0.5	7.53636	0	2	131671	1	15	0	54.34	3	0	1	11.7881	1	3	2
2087	1	7.53636	0	2	38800	2	18	0	54.34	3	1	1	10.5662	1	2	1
2088	1	7.53636	0	2	38000	2	15	0	54.34	3	1	1	10.5453	1	2	1
2090	0.444444	8.81774	0	2	15455	2	25	0	44.62	2	0	1	9.64569	0	1	1
2091	0	7.84149	0	1	74888.5	1	13	0	27.92	3	0	1	11.2238	1	2	2
2092	0.666667	8.59693	0	2	1991900	1	30	0	33.7	2	1	7	14.5046	1	3	2
2093	1	8.49821	0	2	430900	2	20	1	24.83	3	0	1	12.9736	1	3	2
2095	0.142857	7.53636	0	1	3110	2	10	0	54.34	3	1	1	8.04238	1	1	1
2096	1	8.59693	0	1	12520	3	20	1	33.7	2	0	1	9.43508	1	1	1
2097	0.4	7.84149	0	1	24266	2	12	1	27.92	3	0	1	10.0968	1	1	1
2098	0.666667	7.53636	0	2	11000	2	18	1	54.34	3	1	1	9.30565	0	1	1
2100	0.5	8.49821	0	1	48990	1	15	0	24.83	3	0	1	10.7994	1	2	1
2105	0.5	7.53636	0	1	38000	2	18	0	54.34	3	1	1	10.5453	1	2	1
2106	0.357143	8.13886	0	1	22655.8	2	25	1	53.82	1	0	1	10.0282	1	1	1
2108	0.5	8.60043	0	2	100000	1	15	0	23.71	1	0	7	11.5129	1	2	2
2110	0.6	8.25609	0	2	41410.7	2	14	0	29.16	1	0	1	10.6313	0	2	1
2111	0.5	8.46821	0	1	8015.55	1	10	0	56.82	1	1	1	8.98914	1	1	1
2113	0.5	7.95437	0	2	228600	2	20	0	33.03	1	1	1	12.3397	1	3	2
2114	0.5	8.57263	0	1	128000	1	12	1	57.34	2	0	1	11.7598	1	3	2
2115	0.666667	8.25609	0	2	1.40371e+06	2	30	0	29.16	1	1	7	14.1546	1	3	2
2116	0.375	8.64822	0	1	13317.3	1	10	0	50.47	1	0	1	9.49682	1	1	1
2117	0.5	8.25609	0	1	112367	1	11	0	29.16	1	0	1	11.6295	1	3	2
2119	0.5	8.30028	0	2	55000	1	15	0	33.96	3	0	7	10.9151	1	2	1
2122	0.514286	8.60043	0	2	26629.6	2	30	1	23.71	1	0	1	10.1898	0	1	1
2124	0.333333	8.81774	0	2	165929	3	33	0	44.62	2	0	1	12.0193	1	3	2
2125	0.5	8.25609	0	1	42221.6	2	12	0	29.16	1	0	1	10.6507	1	2	1
2126	0.428571	8.25609	0	1	252628	1	12	0	29.16	1	0	1	12.4397	1	3	2
2127	0.5	8.49821	0	1	57222.2	1	15	0	24.83	3	0	7	10.9547	1	2	1
2129	0.333333	8.49821	0	1	83997.9	1	15	0	24.83	3	0	1	11.3385	1	2	2
2130	0.444444	7.6774	0	1	12103.7	1	11	0	38.07	3	1	1	9.40127	1	1	1
2131	0.5	8.46821	0	1	111186	1	16	0	56.82	1	1	1	11.619	1	3	2
2133	1	8.25609	0	1	58000	3	30	0	29.16	1	1	3	10.9682	1	2	1
2134	0.5	8.49821	0	1	62000	1	12	0	24.83	3	0	7	11.0349	1	2	2
2136	0.375	8.64822	0	1	9124.89	1	11	1	50.47	1	0	1	9.11876	1	1	1
2137	0.571429	8.57263	0	2	44573.4	1	12	1	57.34	2	0	1	10.7049	1	2	1
2138	0.538462	8.81774	0	1	17449	1	30	0	44.62	2	0	1	9.76704	1	1	1
2139	0.5	7.53636	0	1	25731	2	22	0	54.34	3	1	1	10.1555	1	1	1
2140	0.230769	8.49821	0	1	27653	1	12	0	24.83	3	0	1	10.2275	1	1	1
2141	0.333333	8.49821	0	1	48455.5	1	12	0	24.83	3	0	1	10.7884	1	2	1
2142	0.333333	7.84149	0	1	46429.4	1	10	0	27.92	3	0	1	10.7457	1	2	1
2143	0.375	8.57263	0	1	23839.7	1	10	0	57.34	2	0	1	10.0791	1	1	1
2144	0.166667	5.65249	0	1	1034200	2	30	0	25.21	3	0	1	13.8491	1	3	2
2145	0.5	8.30028	0	1	235097	2	20	0	33.96	3	0	7	12.3677	1	3	2
2146	0.6	8.46821	0	2	63000	3	30	1	56.82	1	1	2	11.0509	0	2	2
2147	0.166667	5.65249	0	1	1899022	2	30	0	25.21	3	0	1	14.4568	1	3	2
2150	0.25	7.92624	0	1	6079	2	30	1	55.39	2	1	1	8.7126	1	1	1
2151	0.615385	8.57263	0	1	17997.6	1	10	0	57.34	2	1	1	9.79799	1	1	1
2152	0.5	8.49821	0	1	50800	1	12	0	24.83	3	1	7	10.8356	1	2	1
2153	0.5	8.30028	0	1	7497.91	2	30	0	33.96	3	1	1	8.92238	1	1	1
2154	0.555556	7.88005	0	1	130000	2	30	0	65.18	2	0	1	11.7753	1	3	2
2155	0.428571	7.88005	0	1	100000	2	20	0	65.18	2	0	1	11.5129	1	2	2
2156	0.5	8.46821	0	1	98104	1	10	0	56.82	1	0	1	11.4938	1	2	2
2157	0.25	8.81774	0	1	143287	2	20	0	44.62	2	0	1	11.8726	1	3	2
2158	0.375	8.64822	0	1	14432.8	1	11	0	50.47	1	0	1	9.57726	1	1	1
2159	0.5	6.83087	0	1	49935	1	12	0	40.88	1	1	1	10.8185	1	2	1
2160	0.5	8.49821	0	1	87437	1	10	0	24.83	3	0	1	11.3787	1	2	2
2161	0.5	8.01928	0	1	609219	2	30	0	35.41	2	0	1	13.3199	1	3	2
2162	0.333333	7.88005	0	1	59557.4	2	15	0	65.18	2	0	1	10.9947	1	2	1
2163	0.692308	8.57263	0	1	1999	2	10	0	57.34	2	1	1	7.6004	1	1	1
2164	0.294118	7.98002	0	1	48000	1	10	1	41.65	2	0	1	10.779	1	2	1
2166	1	8.25609	0	1	8600	2	30	0	29.16	1	0	3	9.05952	1	1	1
2167	0	7.88005	0	1	152600	1	15	0	65.18	2	0	1	11.9356	1	3	2
2168	0.5	8.25609	0	1	16977	2	29	0	29.16	1	1	1	9.73961	1	1	1
2169	0.25	8.81774	0	1	116531	2	15	0	44.62	2	0	1	11.6659	1	3	2
2170	0.5	8.25609	0	1	4660	2	30	0	29.16	1	1	1	8.44677	1	1	1
2171	0.566667	8.25609	0	1	13578.6	1	30	0	29.16	1	0	8	9.51625	1	1	1
2172	0.5	8.30028	0	1	37504.1	2	30	1	33.96	3	0	8	10.5322	1	2	1
2173	0.230769	8.49821	0	1	173577	2	15	0	24.83	3	0	1	12.0644	1	3	2
2174	0.5	8.46821	0	1	19178	1	11	0	56.82	1	0	1	9.86152	1	1	1
2175	0.444444	8.81774	0	1	251660	1	17	0	44.62	2	1	1	12.4358	1	3	2
2179	0.411765	8.13886	0	2	30082.3	1	10	0	53.82	1	0	1	10.3117	1	1	1
2180	0.5	8.30202	0	2	60254.5	2	23	1	34.74	3	1	1	11.0063	1	2	1
2181	0.5	6.63726	0	2	15705.5	2	10	0	65.53	3	1	1	9.66177	0	1	1
2182	0	8.25609	0	1	19998.7	2	11	0	29.16	1	0	1	9.90342	0	1	1
2183	0.5	7.6774	0	1	195062	2	14	0	38.07	3	1	1	12.1811	1	3	2
2184	0.5	8.49821	0	2	25725.8	1	12	0	24.83	3	1	1	10.1553	1	1	1
2185	0.125	7.95437	0	2	4400	2	10	0	33.03	1	0	1	8.38936	1	1	1
2187	0.5	6.63726	0	2	13795.7	2	10	0	65.53	3	1	1	9.53211	0	1	1
2189	0.285714	8.46821	0	1	50402.6	1	15	0	56.82	1	1	1	10.8278	1	2	1
2192	0.444444	8.49821	0	2	25496	1	12	0	24.83	3	0	1	10.1463	1	1	1
2194	0.333333	8.25609	0	1	6186	1	17	0	29.16	1	0	4	8.73004	1	1	1
2196	0.5	8.49821	0	1	122919	1	12	0	24.83	3	1	1	11.7193	1	3	2
2197	0.416667	8.25609	0	2	25459.9	1	11	0	29.16	1	0	1	10.1449	1	1	1
2199	0.5	7.53636	0	2	19481	2	15	1	54.34	3	1	1	9.8772	1	1	1
2200	0.5	8.49821	0	2	89028.6	2	10	0	24.83	3	0	1	11.3967	1	2	2
2203	0.666667	8.60043	0	2	239000	2	11	0	23.71	1	0	1	12.3842	1	3	2
2207	0.5	8.49821	0	2	17352.2	1	12	0	24.83	3	0	1	9.76148	0	1	1
2210	0.25	8.25609	0	1	335500	2	15	0	29.16	1	0	1	12.7234	1	3	2
2211	0.466667	8.59693	0	1	193592	1	11	0	33.7	2	0	1	12.1735	1	3	2
2212	0.4	8.25609	0	2	576400	2	19	0	29.16	1	0	1	13.2646	1	3	2
2213	0.444444	8.25609	0	1	252100	3	10	1	29.16	1	0	1	12.4376	1	3	2
2214	0	8.60043	0	2	107100	2	10	0	23.71	1	1	1	11.5815	1	3	2
2216	0	8.49188	0	1	28213.4	1	20	0	50.26	2	0	1	10.2476	1	1	1
2217	1	7.53636	0	2	37632	2	22	0	54.34	3	1	1	10.5356	1	2	1
2218	0.5	8.81774	0	1	300000	1	30	0	44.62	2	0	8	12.6115	1	3	2
2221	0.5	7.92624	0	2	49336.1	1	17	0	55.39	2	0	1	10.8064	1	2	1
2222	0.4	8.25609	0	2	98000	2	15	0	29.16	1	1	1	11.4927	1	2	2
2223	0.428571	8.25609	0	2	12244.1	2	10	0	29.16	1	0	1	9.4128	0	1	1
2225	0.5	8.49821	0	2	228477	2	15	0	24.83	3	0	1	12.3392	1	3	2
2227	0.5	8.81774	0	1	368388	2	41	0	44.62	2	0	1	12.8169	1	3	2
2230	0	8.64822	0	1	42552	1	10	0	50.47	1	0	7	10.6585	1	2	1
2232	0.5	8.46821	0	2	53000	1	16	0	56.82	1	1	1	10.878	1	2	1
2233	0.375	8.81774	0	2	30000	2	14	0	44.62	2	1	1	10.3089	1	1	1
2234	0.285714	8.81774	0	1	30288.8	1	12	0	44.62	2	0	7	10.3185	1	1	1
2235	1	7.53636	0	2	25880	2	15	0	54.34	3	1	1	10.1612	1	1	1
2236	1	7.53636	0	2	32450	1	15	0	54.34	3	1	1	10.3875	1	1	1
2241	0	7.53636	0	1	36200	1	10	0	54.34	3	0	1	10.4968	1	2	1
2243	0	7.53636	0	1	65900	1	10	0	54.34	3	0	1	11.0959	1	2	2
2245	0.5	8.46821	0	1	31560.8	1	16	0	56.82	1	1	1	10.3597	1	1	1
2247	0	7.53636	0	1	15500	1	10	0	54.34	3	0	1	9.6486	1	1	1
2249	0.75	7.53636	0	1	66241	1	24	0	54.34	3	0	1	11.1011	1	2	2
2252	0.5	8.46821	0	2	11406.3	2	10	0	56.82	1	1	1	9.34192	1	1	1
2253	0.5	7.88005	0	2	205820	2	30	1	65.18	2	0	1	12.2348	0	3	2
2254	0	8.49821	0	2	52156.9	1	15	1	24.83	3	0	1	10.862	1	2	1
2255	0.583333	8.46821	0	2	81300	1	12	0	56.82	1	1	1	11.3059	1	2	2
2257	0.230769	8.49821	0	1	186866	1	15	0	24.83	3	0	1	12.1381	1	3	2
2261	0.375	7.38585	0	1	1262959	3	33	0	38.21	3	0	1	14.049	1	3	2
2262	0.375	7.38585	0	1	900000	3	33	0	38.21	3	0	1	13.7102	1	3	2
2263	0.444444	8.25609	0	1	22006.2	3	30	0	29.16	1	0	1	9.99908	1	1	1
2264	0.466667	8.57263	0	1	72268.8	1	15	0	57.34	2	1	1	11.1882	1	2	2
2265	0	8.57263	0	2	24648	1	10	0	57.34	2	1	1	10.1125	1	1	1
2266	0.375	8.46821	0	2	64094	2	13	0	56.82	1	0	1	11.0681	1	2	2
2267	0.5	8.25609	0	1	30000	2	30	1	29.16	1	0	7	10.3089	1	1	1
2268	0.136364	8.30028	0	1	1118741	1	11	0	33.96	3	0	1	13.9277	1	3	2
2270	0.5	8.49821	0	1	43081.3	1	12	0	24.83	3	0	1	10.6708	1	2	1
2272	0.333333	8.57263	0	2	91548	2	10	0	57.34	2	1	1	11.4246	1	2	2
2273	0.5	7.88005	0	1	40142	2	30	1	65.18	2	0	8	10.6002	1	2	1
2276	0.25	8.49188	0	2	65665.4	1	10	0	50.26	2	0	1	11.0923	1	2	2
2277	0.285714	7.95437	0	1	185185	1	15	0	33.03	1	0	1	12.1291	1	3	2
2278	0.714286	8.59693	0	2	12317.7	3	25	1	33.7	2	1	4	9.41879	0	1	1
2280	0.333333	7.88005	0	1	214100	2	28	0	65.18	2	0	1	12.2742	1	3	2
2282	0.5	8.25609	0	1	5000	1	10	0	29.16	1	0	7	8.51719	1	1	1
2283	0.5	7.88005	0	2	32407.2	2	12	0	65.18	2	1	1	10.3861	1	1	1
2285	0.210526	7.88005	0	1	123400	2	30	0	65.18	2	1	2	11.7232	1	3	2
2287	0.5	8.59693	0	2	47864	2	15	1	33.7	2	1	1	10.7761	1	2	1
2288	0.5	7.88005	0	1	177546	2	30	1	65.18	2	0	8	12.087	1	3	2
2294	0.5	8.46821	0	1	22039	3	30	0	56.82	1	1	2	10.0006	1	1	1
2295	0.571429	8.49188	0	1	11839.5	1	22	0	50.26	2	0	1	9.37919	1	1	1
2296	0.375	8.64822	0	1	48942	1	15	0	50.47	1	0	1	10.7984	1	2	1
2297	0.625	8.30028	0	2	183311	2	17	0	33.96	3	0	1	12.1189	1	3	2
2299	0.166667	8.46821	0	1	68387.6	1	14	0	56.82	1	1	1	11.1329	1	2	2
2300	0.583333	8.59693	0	2	41318.4	2	25	1	33.7	2	1	1	10.6291	1	2	1
2301	0.25	8.25609	0	1	382000	2	11	1	29.16	1	0	1	12.8532	1	3	2
2302	0.466667	8.59693	0	1	347205	1	15	0	33.7	2	0	1	12.7577	1	3	2
2303	0.375	8.81774	0	1	185802	1	17	0	44.62	2	1	1	12.1324	1	3	2
2306	0.410256	8.25609	0	1	21887.9	2	30	0	29.16	1	0	8	9.99369	1	1	1
2309	1	7.53636	0	2	21594.8	2	18	0	54.34	3	0	1	9.98021	1	1	1
2313	0	7.98002	0	2	109694	1	10	0	41.65	2	0	1	11.6054	1	3	2
2314	0.5	7.53636	0	1	42550.7	1	10	0	54.34	3	0	1	10.6585	1	2	1
2315	0.461538	8.25609	0	2	713183	2	12	0	29.16	1	0	1	13.4775	1	3	2
2317	0.6	8.46821	0	1	30365	2	30	0	56.82	1	1	1	10.321	1	1	1
2318	0.5	8.25609	0	1	35000	3	30	0	29.16	1	0	1	10.4631	1	1	1
2320	0.333333	8.59693	0	1	4276.19	1	23	0	33.7	2	0	1	8.36082	1	1	1
2321	0.333333	7.53636	0	1	20000	2	18	0	54.34	3	0	1	9.90349	1	1	1
2322	1	8.25609	0	2	27000	2	20	1	29.16	1	1	7	10.2036	1	1	1
2323	0.5	8.25609	0	2	12600	2	10	0	29.16	1	0	1	9.44145	1	1	1
2324	0.25	8.60043	0	1	101245	2	17	0	23.71	1	0	1	11.5253	1	2	2
2327	0.285714	8.25609	0	2	57943	2	12	0	29.16	1	0	1	10.9672	1	2	1
2329	0.272727	7.84149	0	1	32400	2	30	0	27.92	3	1	1	10.3859	1	1	1
2330	0.5	7.6774	0	2	34496	1	10	0	38.07	3	1	1	10.4486	1	1	1
2331	0.333333	7.88005	0	1	108939	1	12	0	65.18	2	0	1	11.5985	1	3	2
2332	0.2	8.59693	0	1	20119	2	30	0	33.7	2	0	8	9.90942	1	1	1
2334	0.40625	7.84149	0	1	95200	2	30	1	27.92	3	1	1	11.4637	1	2	2
2335	0.833333	8.46821	0	1	18979	1	10	0	56.82	1	1	1	9.85109	1	1	1
2337	0.285714	8.46821	0	1	66915	2	15	0	56.82	1	1	1	11.1112	1	2	2
2338	0.5	7.99598	0	1	11295.9	1	15	1	51.53	1	0	4	9.3322	1	1	1
2339	0.428571	8.25609	0	1	8980000	2	28	1	29.16	1	0	1	16.0105	1	3	2
2340	0.4	8.25609	0	1	68800	1	17	0	29.16	1	1	1	11.139	1	2	2
2341	0.166667	8.60043	0	2	96400	1	10	0	23.71	1	0	1	11.4763	1	2	2
2343	0.333333	8.46821	0	1	231850	1	16	0	56.82	1	0	1	12.3538	1	3	2
2350	0.5	8.64822	0	1	272447	1	20	1	50.47	1	0	4	12.5152	1	3	2
2353	0.5	7.6774	0	1	61372.8	2	30	0	38.07	3	0	1	11.0247	1	2	2
2355	0.384615	8.46821	0	1	110457	1	15	0	56.82	1	1	1	11.6124	1	3	2
2356	0.5	8.60043	0	2	222574	2	20	0	23.71	1	0	8	12.313	1	3	2
2358	1	7.53636	0	2	37943.1	2	22	0	54.34	3	0	1	10.5438	1	2	1
2359	0.470588	8.30028	0	2	83846.4	2	10	0	33.96	3	0	1	11.3367	1	2	2
2360	0.75	7.6774	0	1	11581	1	30	0	38.07	3	0	7	9.35712	1	1	1
2361	0.266667	8.81774	0	1	1.23543e+06	2	30	0	44.62	2	0	1	14.0269	1	3	2
2363	0	7.95437	0	1	15868	1	10	0	33.03	1	0	1	9.67206	1	1	1
2364	0.444444	7.92624	0	1	35320	2	30	0	55.39	2	0	7	10.4722	1	1	1
2365	0.5	8.13886	0	1	26223.4	2	30	0	53.82	1	0	1	10.1744	1	1	1
2366	0.25	7.88005	0	1	30900	1	15	0	65.18	2	0	1	10.3385	1	1	1
2367	0.666667	8.60043	0	2	141958	3	10	0	23.71	1	0	1	11.8633	1	3	2
2368	0.5	8.46821	0	1	109102	3	26	1	56.82	1	1	1	11.6	0	3	2
2370	0.666667	8.60043	0	2	141220	3	11	0	23.71	1	0	1	11.8581	1	3	2
2371	0.36	8.60043	0	1	172645	2	10	0	23.71	1	0	7	12.059	1	3	2
2374	0.36	8.60043	0	2	285310	2	12	0	23.71	1	0	7	12.5613	1	3	2
2375	0.4	8.60043	0	1	79751	1	10	0	23.71	1	0	1	11.2867	1	2	2
2377	0.4	8.81774	0	2	30000	2	10	0	44.62	2	0	1	10.3089	1	1	1
2378	0.5	6.63726	0	1	298800	1	25	0	65.53	3	1	1	12.6075	1	3	2
2379	0.333333	8.57263	0	2	162700	1	12	0	57.34	2	1	1	11.9997	1	3	2
2380	0.6	7.6774	0	2	6653.47	1	16	1	38.07	3	0	1	8.80289	1	1	1
2381	0.5	8.64822	0	1	50915.3	1	25	0	50.47	1	0	1	10.8379	1	2	1
2382	0.5	7.6774	0	1	28760.1	1	10	0	38.07	3	0	1	10.2667	1	1	1
2383	0.5	7.6774	0	1	12685.8	1	10	0	38.07	3	0	1	9.44824	1	1	1
2384	0.333333	8.60043	0	1	82035.7	2	20	0	23.71	1	0	1	11.3149	1	2	2
2385	0.25	7.6774	0	1	269918	1	15	0	38.07	3	0	1	12.5059	1	3	2
2386	0.5	7.53636	0	1	35601.7	2	30	1	54.34	3	0	1	10.4802	1	1	1
2387	0.5	7.95437	0	1	8664	2	27	0	33.03	1	0	1	9.06693	1	1	1
2389	0	8.49821	0	1	308900	1	20	0	24.83	3	1	1	12.6408	1	3	2
2390	0.375	7.95437	0	1	8000.65	2	26	0	33.03	1	0	1	8.98728	1	1	1
2391	0.3	7.95437	0	1	6171	1	11	0	33.03	1	0	1	8.72762	1	1	1
2392	0.5	8.46821	0	2	16567	2	10	0	56.82	1	0	1	9.71517	1	1	1
2395	0.5	7.38585	0	1	447933	2	23	1	38.21	3	0	1	13.0124	1	3	2
2396	0.2	8.49821	0	1	67200	1	12	0	24.83	3	0	1	11.1154	1	2	2
2397	0.454545	8.25609	0	1	504800	2	30	1	29.16	1	0	1	13.1319	1	3	2
2400	0.5	7.38585	0	1	14922	1	11	0	38.21	3	1	1	9.61059	1	1	1
2402	0.2	7.84149	0	1	122600	1	12	0	27.92	3	0	1	11.7167	1	3	2
2403	0.444444	8.57263	0	1	32000	1	12	0	57.34	2	0	1	10.3735	1	1	1
2405	0.318182	8.59693	0	1	83916.8	2	15	0	33.7	2	0	1	11.3376	1	2	2
2406	0.2	7.84149	0	1	240200	1	12	0	27.92	3	0	1	12.3892	1	3	2
2407	0.5	8.60043	0	1	7697.99	1	16	0	23.71	1	1	4	8.94871	1	1	1
2408	1	7.53636	0	1	37759	2	25	0	54.34	3	1	1	10.539	1	2	1
2409	1	8.57263	0	1	16118.4	3	22	0	57.34	2	1	1	9.68772	1	1	1
2410	0.5	6.83087	0	1	14800	1	11	0	40.88	1	1	1	9.60238	1	1	1
2411	0.428571	8.49821	0	1	27000	1	10	0	24.83	3	1	1	10.2036	1	1	1
2412	0.485714	7.98002	0	1	268500	3	25	0	41.65	2	0	1	12.5006	1	3	2
2413	0.444444	7.95437	0	1	75404.2	2	30	0	33.03	1	0	4	11.2306	1	2	2
2414	0.5	8.59693	0	1	6215.05	2	21	0	33.7	2	1	1	8.73473	1	1	1
2415	0.666667	8.64822	0	1	16301.4	1	30	0	50.47	1	1	7	9.699	1	1	1
2416	0.0909091	6.83087	0	1	15037	1	11	0	40.88	1	1	1	9.61827	1	1	1
2417	0.2	8.06621	0	1	83155.5	1	13	0	42.59	3	0	1	11.3285	1	2	2
2419	0.5	6.83087	0	1	13643	1	10	0	40.88	1	1	1	9.52098	1	1	1
2420	0	8.46821	0	1	340000	1	12	0	56.82	1	0	1	12.7367	1	3	2
2421	1	8.30202	0	1	49236	2	17	0	34.74	3	1	7	10.8044	1	2	1
2423	0.5625	8.59693	0	1	49216	1	15	0	33.7	2	0	1	10.804	1	2	1
2424	0.571429	8.57263	0	1	14807.7	2	17	0	57.34	2	0	1	9.6029	1	1	1
2426	0.545455	8.13886	0	1	63085.7	1	12	0	53.82	1	0	1	11.0523	1	2	2
2427	1	7.88005	0	1	5616.78	1	20	0	65.18	2	1	1	8.63351	1	1	1
2428	0.5	8.06621	0	2	16936.6	1	10	1	42.59	3	1	1	9.73723	1	1	1
2429	0.454545	7.6774	0	2	16418.2	1	16	0	38.07	3	0	1	9.70614	1	1	1
2431	0.428571	8.13886	0	1	68406.9	1	20	0	53.82	1	0	1	11.1332	1	2	2
2432	0.333333	8.30202	0	1	35356	2	22	0	34.74	3	0	1	10.4732	1	1	1
2433	0.666667	8.01928	0	2	24900	1	12	0	35.41	2	0	1	10.1226	1	1	1
2434	0	8.60043	0	2	215037	1	10	0	23.71	1	0	1	12.2786	1	3	2
2436	0	8.46821	0	2	321445	2	23	0	56.82	1	0	1	12.6806	1	3	2
2437	0.625	8.57263	0	2	62635	2	15	0	57.34	2	0	1	11.0451	1	2	2
2438	1	8.49821	0	2	22490	2	15	0	24.83	3	1	3	10.0208	1	1	1
2439	0.421053	8.57263	0	2	80997	1	19	0	57.34	2	0	7	11.3022	1	2	2
2440	0.263158	8.57263	0	2	64294	3	16	1	57.34	2	0	1	11.0712	1	2	2
2441	0.4	8.49821	0	1	160288	1	15	0	24.83	3	0	1	11.9847	1	3	2
2442	0.333333	8.49821	0	1	63000	1	12	0	24.83	3	0	1	11.0509	1	2	2
2443	0.25	8.57263	0	1	26027	1	13	0	57.34	2		7	10.1669	1	1	1
2444	0.363636	8.46821	0	2	24952.5	2	20	0	56.82	1	0	1	10.1247	1	1	1
2446	0.333333	7.95437	0	2	225088	1	20	0	33.03	1	1	1	12.3242	1	3	2
2447	0	7.98002	0	2	165593	1	10	0	41.65	2	0	1	12.0173	1	3	2
2451	0	8.25609	0	2	68000	2	15	1	29.16	1	1	1	11.1273	0	2	2
2453	0.2	8.06621	0	2	218518	2	13	0	42.59	3	0	1	12.2946	1	3	2
2454	0.2	7.98002	0	1	56900	1	10	0	41.65	2	0	1	10.949	1	2	1
2456	0.263158	8.57263	0	2	197100	2	23	1	57.34	2	0	1	12.1915	1	3	2
2457	0.5	8.81774	0	2	150000	2	15	0	44.62	2	0	1	11.9184	1	3	2
2459	0.5	8.25609	0	1	286005	2	15	0	29.16	1	0	8	12.5638	1	3	2
2460	0.428571	7.92624	0	1	138368	1	22	1	55.39	2	0	1	11.8377	1	3	2
2461	0.5	8.49821	0	1	30744	2	30	0	24.83	3	0	1	10.3334	1	1	1
2462	0.6	8.25609	0	2	109392	2	15	0	29.16	1	0	1	11.6027	1	3	2
2463	0.6	8.30028	0	2	60900	2	10	0	33.96	3	0	2	11.017	1	2	1
2464	0.466667	8.49821	0	1	27457.7	1	11	0	24.83	3	0	1	10.2204	1	1	1
2465	0.5	7.95437	0	2	446515	2	15	0	33.03	1	0	1	13.0092	1	3	2
2466	0.666667	8.57263	0	1	95444.4	1	11	1	57.34	2	0	1	11.4663	1	2	2
2467	0.333333	8.30202	0	1	112983	2	30	1	34.74	3	0	1	11.635	1	3	2
2468	0.3	8.81774	0	1	108754	1	25	1	44.62	2	0	1	11.5968	1	3	2
2470	0.333333	8.60043	0	2	126800	2	10	0	23.71	1	1	1	11.7504	0	3	2
2471	0.285714	8.57263	0	2	148600	2	12	0	57.34	2	0	1	11.909	1	3	2
2473	0.5	8.01928	0	1	17978	1	15	0	35.41	2	0	1	9.7969	1	1	1
2474	0.5	8.57263	0	1	11614.3	1	11	0	57.34	2	1	1	9.35999	1	1	1
2476	1	7.53636	0	1	38000	2	18	0	54.34	3	1	1	10.5453	1	2	1
2477	1	8.49821	0	1	77798	2	15	0	24.83	3	0	1	11.2619	1	2	2
2478	0.230769	8.25609	0	1	11916	1	10	0	29.16	1	0	1	9.38564	1	1	1
2479	0.416667	7.53636	0	2	23720	2	18	0	54.34	3	1	1	10.0741	1	1	1
2480	0.5	8.46821	0	2	14650	1	10	0	56.82	1	0	1	9.5922	1	1	1
2481	1	7.53636	0	2	38000	2	18	0	54.34	3	1	1	10.5453	1	2	1
2482	0.809524	8.60043	0	2	40900	2	30	1	23.71	1	1	7	10.6189	1	2	1
2483	0.333333	8.46821	0	1	289591	2	28	0	56.82	1	0	1	12.5762	1	3	2
2484	0.272727	8.30202	0	1	521625	2	20	0	34.74	3	0	1	13.1647	1	3	2
2485	0.7	5.65249	0	2	11010	2	10	1	25.21	3	1	2	9.30656	0	1	1
2486	0.625	8.25609	0	2	1543034	2	30	0	29.16	1	1	1	14.2493	1	3	2
2487	0.166667	8.30028	0	1	1180300	2	33	1	33.96	3	0	1	13.9813	1	3	2
2488	0.142857	8.30028	0	1	1048000	2	34	1	33.96	3	0	1	13.8624	1	3	2
2490	0.5	8.57263	0	2	176195	1	13	1	57.34	2	1	7	12.0793	1	3	2
2492	0.636364	8.46821	0	1	55475	1	10	0	56.82	1	0	1	10.9237	1	2	1
2495	0.5	8.01928	0	1	5605.04	1	15	0	35.41	2	0	1	8.63142	1	1	1
2496	1	7.99598	0	1	40200	1	20	0	51.53	1	0	3	10.6016	1	2	1
2498	0.333333	8.49821	0	2	27779	2	12	0	24.83	3	0	1	10.232	1	1	1
2499	0.333333	8.64822	0	2	127158	2	25	0	50.47	1	1	2	11.7532	1	3	2
2500	0.416667	7.53636	0	2	21350	2	15	0	54.34	3	1	1	9.96881	1	1	1
2501	0.5	6.63726	0	1	5916.23	1	27	1	65.53	3	0	1	8.68545	1	1	1
2502	0.4	8.60043	0	1	447009	1	11	0	23.71	1	0	1	13.0103	1	3	2
2503	0.222222	7.95437	0	1	702720	2	17	0	33.03	1	0	7	13.4627	1	3	2
2505	0.6	7.53636	0	2	7800	2	10	0	54.34	3	0	1	8.96188	1	1	1
2506	0.4	8.60043	0	1	40313	1	11	0	23.71	1	0	1	10.6044	1	2	1
2507	0.4	8.57263	0	2	4052.02	2	10	0	57.34	2	0	1	8.30697	1	1	1
2510	0.6	8.49188	0	2	53414.8	2	23	0	50.26	2	0	1	10.8858	1	2	1
2511	0	7.84149	0	1	117561	1	10	1	27.92	3	0	1	11.6747	1	3	2
2512	0.444444	8.81774	0	1	17359.5	1	15	0	44.62	2	0	1	9.7619	1	1	1
2515	1	8.30028	0	1	21139.1	1	30	0	33.96	3	1	1	9.95888	1	1	1
2516	1	7.99598	0	1	190600	1	15	0	51.53	1	1	3	12.1579	1	3	2
2517	0.5	5.86079	0	2	28919.1	1	11	1	54.34	3	1	1	10.2723	1	1	1
2518	0.384615	8.49188	0	1	36333	1	17	0	50.26	2	0	1	10.5005	1	2	1
2519	0.681818	8.57263	0	1	180000	1	15	0	57.34	2	0	1	12.1007	1	3	2
2520	0.545455	7.88005	0	2	70192.7	3	19	0	65.18	2	1	7	11.159	1	2	2
2521	0.333333	8.57263	0	2	91584	2	10	0	57.34	2	1	1	11.425	1	2	2
2522	0.75	7.53636	0	1	194086	1	15	0	54.34	3	1	1	12.1761	1	3	2
2523	0.428571	8.49821	0	1	222886	1	15	0	24.83	3	0	1	12.3144	1	3	2
2524	1	7.53636	0	1	25160	2	18	0	54.34	3	1	1	10.133	1	1	1
2525	0.2	8.46821	0	1	135302	1	20	0	56.82	1	0	1	11.8153	1	3	2
2526	0	7.95437	0	1	145602	1	11	0	33.03	1	0	1	11.8886	1	3	2
2528	0.25	8.46821	0	1	45413	1	20	0	56.82	1	0	1	10.7235	1	2	1
2529	0.5	8.46821	0	2	101489	2	20	0	56.82	1	0	1	11.5277	0	2	2
2530	0.363636	8.81774	0	1	156200	2	23	0	44.62	2	1	1	11.9589	1	3	2
2531	0.2	8.46821	0	2	90000	2	20	0	56.82	1	0	1	11.4076	1	2	2
2532	0.565217	8.57263	0	1	18955	1	20	0	57.34	2	0	7	9.84982	1	1	1
2533	0.0909091	8.64822	0	1	314292	2	30	0	50.47	1	0	1	12.6581	1	3	2
2534	0.0909091	8.64822	0	1	713310	2	30	0	50.47	1	0	1	13.4777	1	3	2
2536	0.130435	8.60043	0	2	165000	2	12	0	23.71	1	0	1	12.0137	1	3	2
2537	0.555556	8.49821	0	1	50700	2	30	0	24.83	3	1	8	10.8337	1	2	1
2539	0.285714	8.49821	0	1	25202	1	15	0	24.83	3	0	1	10.1347	1	1	1
2541	0.5	8.57263	0	2	89368	1	12	0	57.34	2	1	1	11.4005	1	2	2
2544	0.285714	8.49821	0	1	48383.6	1	15	0	24.83	3	0	1	10.7869	1	2	1
2545	0.2	8.49821	0	1	1731700	2	34	1	24.83	3	0	1	14.3646	1	3	2
2546	0.333333	7.88005	0	1	12143.6	1	30	0	65.18	2	0	1	9.40456	1	1	1
2547	0.333333	7.95437	0	1	31400	2	27	0	33.03	1	1	8	10.3546	1	1	1
2549	0.470588	7.6774	0	2	30341.2	2	30	0	38.07	3	1	7	10.3203	1	1	1
2552	0.75	7.53636	0	2	68162	1	15	1	54.34	3	1	1	11.1296	1	2	2
2553	0.333333	8.64822	0	1	609340	2	30	0	50.47	1	0	7	13.3201	1	3	2
2554	0.5	7.53636	0	1	44995.7	1	10	0	54.34	3	0	1	10.7143	1	2	1
2555	0.714286	8.64822	0	1	16002	2	31	0	50.47	1	1	1	9.68047	1	1	1
2556	0.2	8.49821	0	1	63016.9	1	11	0	24.83	3	0	1	11.0512	1	2	2
2557	0.5	7.95437	0	1	23752	2	17	0	33.03	1	0	1	10.0754	1	1	1
2562	0.166667	8.60043	0	2	31329	2	12	0	23.71	1	0	1	10.3523	1	1	1
2564	0	8.46821	0	2	68201	1	12	0	56.82	1	0	1	11.1302	1	2	2
2565	0.533333	8.57263	0	1	209000	2	27	1	57.34	2	1	1	12.2501	1	3	2
2566	0.333333	8.81774	0	1	86749	1	14	0	44.62	2	0	1	11.3708	1	2	2
2568	1	8.01928	0	1	342983	2	28	1	35.41	2	1	1	12.7454	1	3	2
2569	0.454545	8.60043	0	1	27809	2	21	0	23.71	1	0	1	10.2331	1	1	1
2570	0.2	8.60043	0	1	20949.3	1	12	0	23.71	1	0	1	9.94986	1	1	1
2572	0.571429	8.60043	0	1	12930	1	11	0	23.71	1	0	1	9.4673	1	1	1
2574	0	8.60043	0	2	180976	2	13	0	23.71	1	0	7	12.1061	1	3	2
2576	0.4	7.95437	0	2	536161	2	13	0	33.03	1	0	1	13.1922	1	3	2
2578	0.444444	8.59693	0	1	65341	2	17	0	33.7	2	0	1	11.0874	1	2	2
2579	0.53125	8.81774	0	1	115825	2	15	0	44.62	2	0	1	11.6598	0	3	2
2586	0	8.49821	0	1	77300	1	13	0	24.83	3	1	1	11.2554	1	2	2
2587	0.5	8.81774	0	1	13783	1	14	0	44.62	2	0	1	9.53119	1	1	1
2588	0.5	6.63726	0	2	25773	1	10	0	65.53	3	1	1	10.1571	1	1	1
2589	0	8.49821	0	1	30000	1	10	0	24.83	3	1	1	10.3089	1	1	1
2590	0.5	7.84149	0	2	24300	2	12	0	27.92	3	0	1	10.0982	0	1	1
2592	0.285714	8.81774	0	1	36004	1	14	0	44.62	2	0	1	10.4914	1	2	1
2593	0.230769	8.81774	0	1	332006	1	15	0	44.62	2	0	1	12.7129	1	3	2
2594	0.5	8.64822	0	1	37622.5	3	30	0	50.47	1	0	8	10.5354	1	2	1
2595	1	8.46821	0	1	55175.4	1	10	0	56.82	1	1	1	10.9183	1	2	1
2596	0.666667	8.25609	0	1	429200	2	27	0	29.16	1	0	1	12.9697	1	3	2
2597	0.142857	8.30202	0	1	823048	2	33	0	34.74	3	1	1	13.6208	1	3	2
2599	0.5	8.25609	0	1	36975	2	15	1	29.16	1	0	1	10.518	1	2	1
2600	0.6	8.64822	0	1	29845	1	15	0	50.47	1	1	7	10.3038	1	1	1
2604	0.5	6.83087	0	1	114441	1	11	1	40.88	1	1	1	11.6478	1	3	2
2605	0.5	6.63726	0	1	37294	2	25	0	65.53	3	0	1	10.5266	1	2	1
2607	0.545455	8.57263	0	2	95131	1	21	0	57.34	2	1	1	11.463	1	2	2
2608	0.4	7.6774	0	1	39800	1	10	0	38.07	3	1	1	10.5916	1	2	1
2611	0.5	6.83087	0	1	182425	1	11	0	40.88	1	1	1	12.1141	1	3	2
2612	0.5	8.49821	0	1	22140	2	10	0	24.83	3	0	1	10.0051	1	1	1
2613	0.538462	7.95437	0	1	6260	2	30	0	33.03	1	0	1	8.74194	1	1	1
2614	0.666667	8.59693	0	1	10648.8	2	30	0	33.7	2	1	1	9.2732	1	1	1
2615	0.230769	7.95437	0	1	50625	1	13	0	33.03	1	0	1	10.8322	1	2	1
2617	0.5	8.49821	0	1	20700	1	10	0	24.83	3	0	1	9.93789	1	1	1
2618	0.5	7.38585	0	1	20678	1	11	0	38.21	3	1	1	9.93683	1	1	1
2619	0.5	8.59693	0	1	127448	1	10	0	33.7	2	0	1	11.7555	1	3	2
2620	0.5	7.92624	0	1	34839	3	30	1	55.39	2	0	7	10.4585	1	1	1
2622	1	7.98002	0	1	128972	1	20	1	41.65	2	0	1	11.7674	1	3	2
2624	1	8.30202	0	2	10647	3	21	1	34.74	3	0	1	9.27303	0	1	1
2625	0.5	7.84149	0	1	32000	1	22	0	27.92	3	0	1	10.3735	1	1	1
2629	0.4	8.57263	0	1	136700	1	15	0	57.34	2	1	1	11.8255	1	3	2
2630	0.444444	8.13886	0	2	207257	1	13	0	53.82	1	0	7	12.2417	1	3	2
2631	0.5	8.25609	0	2	14955	1	11	0	29.16	1	0	1	9.6128	1	1	1
2634	0.5	6.83087	0	2	85837.6	1	11	0	40.88	1	1	1	11.3602	1	2	2
2635	0.454545	7.84149	0	2	19981	1	11	0	27.92	3	0	1	9.90254	1	1	1
2638	0.259259	8.49821	0	2	32000	2	12	0	24.83	3	0	1	10.3735	1	1	1
2639	0	7.95437	0	2	15850.6	2	10	0	33.03	1	0	1	9.67096	1	1	1
2640	1	7.98002	0	1	30695	2	10	0	41.65	2	0	1	10.3318	1	1	1
2641	0.5	8.01928	0	1	260600	2	30	0	35.41	2	0	1	12.4707	1	3	2
2643	0	8.46821	0	1	45542.6	2	30	0	56.82	1	0	1	10.7264	1	2	1
2647	0.5	8.01928	0	1	473200	2	30	0	35.41	2	0	1	13.0673	1	3	2
2649	0.5	8.57263	0	2	68434	2	10	0	57.34	2	0	1	11.1336	1	2	2
2651	0.5	8.30202	0	1	58802.1	2	15	0	34.74	3	0	1	10.9819	1	2	1
2653	0.5	8.59693	0	1	824768	2	15	1	33.7	2	0	1	13.6229	1	3	2
2654	0.733333	8.81774	0	1	19056	2	30	0	44.62	2	1	1	9.85514	1	1	1
2655	0	8.57263	0	2	22100	1	10	0	57.34	2	0	7	10.0033	1	1	1
2657	0.5	8.49821	0	1	66755	2	30	1	24.83	3	0	8	11.1088	1	2	2
2660	0.7	8.57263	0	1	11862	1	16	1	57.34	2	1	8	9.3811	1	1	1
2661	0.4	8.01928	0	1	45401.7	2	28	0	35.41	2	0	1	10.7233	1	2	1
2662	0.5	8.25609	0	1	326379	1	26	1	29.16	1	0	1	12.6958	1	3	2
2664	0.615385	8.57263	0	2	164865	1	15	1	57.34	2	1	1	12.0129	1	3	2
2665	0.428571	7.88005	0	2	40000	2	15	0	65.18	2	0	1	10.5966	1	2	1
2667	0.454545	7.53636	0	1	13526.5	1	10	0	54.34	3	0	1	9.51241	1	1	1
2668	1	7.53636	0	1	38000	2	18	0	54.34	3	1	1	10.5453	1	2	1
2669	0.466667	8.49821	0	1	69000	2	12	0	24.83	3	0	1	11.1419	1	2	2
2670	0.666667	8.57263	0	1	21765.5	1	10	0	57.34	2	1	1	9.98808	1	1	1
2672	1	7.53636	0	1	40000	2	18	0	54.34	3	1	1	10.5966	1	2	1
2674	0	7.95437	0	2	247000	2	11	0	33.03	1	0	1	12.4171	1	3	2
2676	0	8.49821	0	2	85368.5	2	15	0	24.83	3	0	1	11.3547	1	2	2
2678	0.5	8.60043	0	2	14699	2	15	0	23.71	1	0	1	9.59553	1	1	1
2679	0.285714	7.95437	0	2	150910	1	10	0	33.03	1	1	8	11.9244	1	3	2
2682	0.444444	8.25609	0	2	14155.4	2	15	0	29.16	1	0	7	9.55785	1	1	1
2683	0.5	7.88005	0	2	57971	1	12	0	65.18	2	1	7	10.9677	1	2	1
2684	0.230769	8.49821	0	1	74989.8	1	15	0	24.83	3	0	1	11.2251	1	2	2
2688	0.454545	8.25609	0	1	5255.8	3	30	0	29.16	1	0	1	8.56709	1	1	1
2689	0.5	8.57263	0	1	61080.3	2	12	0	57.34	2	0	7	11.0199	1	2	2
2690	1	8.81774	0	1	124000	1	12	0	44.62	2	0	1	11.728	1	3	2
2691	0.333333	8.57263	0	1	3678.07	1	10	1	57.34	2	0	7	8.21014	1	1	1
2693	0.333333	8.49821	0	1	23914.8	2	10	1	24.83	3	0	1	10.0823	1	1	1
2694	0.5	7.88005	0	1	160321	2	20	0	65.18	2	0	1	11.9849	1	3	2
2695	0.473684	8.46821	0	2	36109	3	22	0	56.82	1	1	2	10.4943	0	2	1
2696	0.416667	8.06621	0	1	91800	1	15	1	42.59	3	0	7	11.4274	1	2	2
2697	0.5	7.92624	0	2	61675.9	1	20	0	55.39	2	1	1	11.0297	1	2	2
2699	1	8.46821	0	2	70790	2	15	1	56.82	1	1	1	11.1675	0	2	2
2700	0.5	8.25609	0	2	26688	1	16	1	29.16	1	0	1	10.192	1	1	1
2701	0.555556	7.53636	0	2	373958	2	28	0	54.34	3	0	1	12.8319	0	3	2
2702	0.5	6.21261	0	1	51000	3	25	1	42.96	1	0	4	10.8396	1	2	1
2703	0.5	8.49821	0	1	12775.6	2	12	0	24.83	3	1	1	9.45529	1	1	1
2704	1	8.81774	0	1	119385	1	12	0	44.62	2	0	1	11.6901	1	3	2
2706	0.5	7.53636	0	1	19142.3	1	13	0	54.34	3	1	1	9.85966	1	1	1
2707	0.0625	7.84149	0	1	59719	1	15	0	27.92	3	0	1	10.9974	1	2	1
2708	0.230769	8.13886	0	1	7935.37	1	20	1	53.82	1	0	4	8.97908	1	1	1
2710	0.428571	8.59693	0	1	33029	2	14	0	33.7	2	0	4	10.4051	1	1	1
2711	0.272727	8.81774	0	1	116381	1	17	0	44.62	2	0	1	11.6646	1	3	2
2713	0.6	8.81774	0	1	79196	1	15	0	44.62	2	0	1	11.2797	1	2	2
2714	0.5	8.57263	0	2	63251	2	12	1	57.34	2	1	1	11.0549	1	2	2
2715	1	8.59693	0	2	110411	2	18	1	33.7	2	1	1	11.612	1	3	2
2716	0.65	7.98002	0	1	21792	2	15	1	41.65	2	0	1	9.9893	0	1	1
2718	0.444444	8.25609	0	2	450524	1	15	0	29.16	1	0	1	13.0182	1	3	2
2719	0.4	8.60043	0	2	118036	2	11	0	23.71	1	0	1	11.6788	1	3	2
2720	0.0714286	7.84149	0	1	147810	1	15	0	27.92	3	0	1	11.9037	1	3	2
2723	0.5	8.49821	0	2	66927.9	2	30	0	24.83	3	0	8	11.1114	1	2	2
2724	0.516129	7.95437	0	2	44683	2	13	1	33.03	1	1	1	10.7073	1	2	1
2725	0.6	8.06621	0	1	5000	2	25	0	42.59	3	0	1	8.51719	1	1	1
2726	0.666667	8.13886	0	1	49726	3	30	1	53.82	1	0	7	10.8143	1	2	1
2729	0.333333	8.46821	0	1	20325	1	12	0	56.82	1	1	1	9.91961	1	1	1
2730	0	8.60043	0	2	74800	2	10	0	23.71	1	0	1	11.2226	1	2	2
2731	0.516129	8.25609	0	1	69756.7	2	15	0	29.16	1	0	1	11.1528	1	2	2
2732	1	6.21261	0	1	307200	1	25	0	42.96	1	1	1	12.6352	1	3	2
2734	0.4	8.59693	0	1	4522.17	2	10	1	33.7	2	0	1	8.41675	1	1	1
2735	0.352941	8.59693	0	1	158751	2	20	1	33.7	2	0	1	11.9751	1	3	2
2737	0.6	8.25609	0	2	834075	1	30	1	29.16	1	1	7	13.6341	1	3	2
2738	0.5	8.49821	0	1	44000	1	12	0	24.83	3	0	1	10.692	1	2	1
2741	0.454545	8.25609	0	1	325703	2	22	0	29.16	1	0	1	12.6937	1	3	2
2742	1	6.21261	0	1	99900	1	25	0	42.96	1	1	1	11.5119	1	2	2
2743	1	6.21261	0	1	524900	1	25	0	42.96	1	1	1	13.171	1	3	2
2744	1	6.21261	0	1	115900	1	25	0	42.96	1	1	1	11.6605	1	3	2
2746	0.6	8.25609	0	2	52074	2	20	0	29.16	1	0	1	10.8604	1	2	1
2748	0.166667	8.30028	0	1	224500	2	33	1	33.96	3	0	1	12.3216	1	3	2
2749	0.5	8.49821	0	1	255188	2	25	1	24.83	3	0	1	12.4498	1	3	2
2751	1	7.88005	0	1	32400	3	27	0	65.18	2	0	8	10.3859	1	1	1
2752	0.5	8.49821	0	1	225031	2	25	1	24.83	3	0	1	12.324	1	3	2
2754	0.769231	8.13886	0	2	13911.8	1	11	1	53.82	1	0	7	9.54049	1	1	1
2755	0	8.59693	0	1	37500	2	10	1	33.7	2	0	1	10.5321	1	2	1
2756	0.5	8.49821	0	2	150000	2	15	0	24.83	3	0	1	11.9184	1	3	2
2757	0.25	8.30028	0	1	600254	3	34	0	33.96	3	0	1	13.3051	1	3	2
2759	0	6.63726	0	1	48958.8	1	10	0	65.53	3	0	1	10.7987	1	2	1
2760	0.25	8.59693	0	2	20000	2	12	1	33.7	2	1	1	9.90349	1	1	1
2763	0	6.63726	0	2	26115.6	1	10	0	65.53	3	0	1	10.1703	1	1	1
2764	0	6.63726	0	1	6142.43	1	10	0	65.53	3	0	1	8.72298	0	1	1
2765	0.2	7.84149	0	2	72620	2	18	0	27.92	3	0	1	11.193	1	2	2
2766	0	6.63726	0	2	18967.7	1	10	0	65.53	3	0	1	9.8505	1	1	1
2767	0	6.63726	0	2	43815.5	1	10	1	65.53	3	0	1	10.6877	1	2	1
2768	0.444444	8.06621	0	1	84675.9	2	20	0	42.59	3	0	1	11.3466	1	2	2
2770	0.444444	8.06621	0	1	123003	2	20	0	42.59	3	0	1	11.72	1	3	2
2772	0.5	8.13886	0	1	45018.2	2	15	1	53.82	1	0	1	10.7148	1	2	1
2774	0.357143	8.81774	0	1	125035	1	18	0	44.62	2	0	1	11.7363	1	3	2
2775	1	7.53636	0	2	12583.8	1	18	0	54.34	3	1	1	9.44017	1	1	1
2777	0.45	7.99598	0	2	78225	2	30	1	51.53	1	0	1	11.2673	0	2	2
2778	0.411765	8.59693	0	1	30516	2	27	0	33.7	2	1	1	10.326	1	1	1
2779	0.444444	7.92624	0	1	73874.6	1	20	1	55.39	2	1	1	11.2101	1	2	2
2780	0.5	8.46821	0	2	80000	1	13	0	56.82	1	1	1	11.2898	1	2	2
2781	0.333333	6.83087	0	1	3877	2	20	0	40.88	1	0	1	8.26282	1	1	1
2783	0.352941	7.88005	0	1	8649.93	2	30	0	65.18	2	0	1	9.06531	1	1	1
2784	1	8.49821	0	1	30948.1	2	12	1	24.83	3	1	3	10.3401	1	1	1
2785	0.428571	8.81774	0	1	201300	1	10	0	44.62	2	0	1	12.2126	1	3	2
2786	0.5	8.30028	0	2	132797	2	10	0	33.96	3	0	1	11.7966	1	3	2
2787	0	7.95437	0	2	195200	2	11	0	33.03	1	0	1	12.1818	1	3	2
2789	0.5	8.49821	0	1	144564	1	14	0	24.83	3	0	1	11.8815	1	3	2
2791	1	8.64822	0	1	187621	1	18	0	50.47	1	0	7	12.1422	1	3	2
2792	0.461538	8.64822	0	1	154241	1	18	0	50.47	1	0	7	11.9463	1	3	2
2793	0.357143	8.46821	0	1	93241	2	12	0	56.82	1	0	1	11.4429	1	2	2
2800	0.5	8.25609	0	1	15051.6	1	17	0	29.16	1	0	1	9.61924	1	1	1
2801	0.5	8.30028	0	1	763857	2	29	0	33.96	3	0	1	13.5461	1	3	2
2802	0.5	8.25609	0	1	59000	1	12	0	29.16	1	0	8	10.9853	1	2	1
2804	0.4	6.83087	0	1	54918.9	2	25	0	40.88	1	0	1	10.9136	1	2	1
2805	0.5	8.13886	0	1	25926	2	30	1	53.82	1	0	1	10.163	1	1	1
2806	0.4	7.84149	0	1	163598	1	13	0	27.92	3	0	1	12.0052	1	3	2
2807	0.5	8.81774	0	1	15928.2	3	30	0	44.62	2	0	7	9.67585	1	1	1
2808	0.5	7.99598	0	1	182270	1	17	0	51.53	1	0	8	12.1132	1	3	2
2810	0.5	8.81774	0	1	30000	1	12	0	44.62	2	0	1	10.3089	1	1	1
2811	0.5	6.83087	0	1	9947	1	11	0	40.88	1	1	1	9.20503	1	1	1
2812	0.416667	7.98002	0	2	31390	2	10	0	41.65	2	0	1	10.3542	1	1	1
2815	0.666667	8.59693	0	2	1324900	2	30	0	33.7	2	1	7	14.0968	1	3	2
2816	0.4	8.25609	0	1	76223.1	2	30	0	29.16	1	0	8	11.2414	1	2	2
2817	0.65	7.95437	0	2	42874.2	2	15	0	33.03	1	0	4	10.666	1	2	1
2819	0.5	8.30202	0	2	112943	2	11	0	34.74	3	1	7	11.6346	1	3	2
2820	0.5	6.83087	0	1	40776.2	1	10	0	40.88	1	1	1	10.6159	1	2	1
2822	0.666667	8.30202	0	1	32372	2	20	0	34.74	3	0	1	10.385	1	1	1
2823	0.606061	8.57263	0	1	7128.27	1	10	0	57.34	2	0	1	8.87182	1	1	1
2825	0.5	6.63726	0	2	41499	1	15	0	65.53	3	0	7	10.6334	1	2	1
2826	0.5	8.13886	0	2	28333	1	13	0	53.82	1	0	7	10.2518	1	1	1
2829	0.5	8.64822	0	1	52745	1	12	0	50.47	1	0	1	10.8732	1	2	1
2830	0.473684	7.98002	0	2	226000	1	10	0	41.65	2	0	1	12.3283	1	3	2
2833	1	7.88005	0	1	55261.7	2	10	0	65.18	2	0	1	10.9198	1	2	1
2834	0.5	8.30202	0	1	59857.4	1	12	0	34.74	3	0	1	10.9997	1	2	1
2835	0.5	7.84149	0	1	32243	2	10	0	27.92	3	0	1	10.3811	1	1	1
2836	0.25	7.53636	0	1	39140	2	30	0	54.34	3	0	1	10.5749	1	2	1
2839	0.428571	7.95437	0	1	167000	1	15	0	33.03	1	0	1	12.0258	1	3	2
2843	0.166667	8.46821	0	1	24697	2	12	0	56.82	1	0	1	10.1144	1	1	1
2850	0.333333	8.60043	0	2	112000	2	10	0	23.71	1	0	1	11.6263	1	3	2
2853	0.666667	8.13886	0	1	22100	3	30	0	53.82	1	0	8	10.0033	1	1	1
2854	0.5	8.64822	0	1	159041	1	20	0	50.47	1	0	4	11.9769	1	3	2
2856	0.4	7.88005	0	1	2.47359e+06	2	34	0	65.18	2	0	1	14.7212	1	3	2
2857	0.666667	8.60043	0	2	188000	2	20	1	23.71	1	0	1	12.1442	0	3	2
2858	0.5	8.46821	0	2	91849.7	2	10	0	56.82	1	0	1	11.4279	1	2	2
2859	0.285714	7.95437	0	2	50242.8	2	13	0	33.03	1	0	1	10.8246	1	2	1
2861	0.4	8.60043	0	1	69420	1	11	0	23.71	1	0	1	11.1479	1	2	2
2862	0.4	8.60043	0	1	150066	1	11	0	23.71	1	0	1	11.9188	1	3	2
2864	0.4	8.60043	0	1	81542.1	1	11	0	23.71	1	0	1	11.3089	1	2	2
2865	0.4	8.60043	0	1	70050	1	11	0	23.71	1	0	1	11.157	1	2	2
2866	0.4	8.60043	0	1	25035.7	1	10	0	23.71	1	0	1	10.1281	1	1	1
2867	0.4	8.60043	0	1	86977.8	1	11	0	23.71	1	0	1	11.3734	1	2	2
2868	0.4	8.60043	0	1	136005	1	11	0	23.71	1	0	1	11.8204	1	3	2
2869	0.625	8.49821	0	1	66898.6	2	30	0	24.83	3	0	8	11.1109	1	2	2
2870	0.4	8.60043	0	1	124093	1	11	0	23.71	1	0	1	11.7288	1	3	2
2871	0.4	8.60043	0	1	81497	1	11	0	23.71	1	0	1	11.3083	1	2	2
2872	0.4	8.60043	0	1	72510	1	11	0	23.71	1	0	1	11.1915	1	2	2
2873	0.5	7.88005	0	2	48000	2	10	0	65.18	2	0	1	10.779	1	2	1
2876	0.5	8.60043	0	2	636322	2	13	0	23.71	1	0	1	13.3635	1	3	2
2879	0.238095	8.30202	0	1	15349.6	1	10	0	34.74	3	1	1	9.63884	1	1	1
2881	0.4	8.60043	0	2	134537	2	11	0	23.71	1	0	1	11.8096	1	3	2
2882	0.375	8.60043	0	2	70000	1	11	0	23.71	1	0	1	11.1562	0	2	2
2883	0.375	7.88005	0	2	99419.1	2	15	0	65.18	2	0	7	11.5071	1	2	2
2884	0.333333	8.81774	0	1	30000	1	12	0	44.62	2	0	1	10.3089	1	1	1
2885	0	7.88005	0	1	133100	1	10	0	65.18	2	0	1	11.7989	1	3	2
2888	0.8	8.25609	0	1	20856.1	2	18	0	29.16	1	0	1	9.9454	0	1	1
2889	0.3	8.57263	0	1	110622	2	12	0	57.34	2	0	1	11.6139	1	3	2
2890	0.583333	8.46821	0	2	50000	1	12	0	56.82	1	1	1	10.8198	1	2	1
2891	0.4	8.46821	0	2	164273	2	20	0	56.82	1	0	1	12.0093	1	3	2
2894	0.428571	8.13886	0	2	12705	1	10	0	53.82	1	0	1	9.44975	1	1	1
2896	0.5	8.59693	0	1	81457	2	15	0	33.7	2	0	1	11.3078	1	2	2
2897	0.5	8.81774	0	2	133349	1	18	0	44.62	2	0	7	11.8007	1	3	2
2900	0.4	8.60043	0	2	750000	2	18	0	23.71	1	0	1	13.5278	1	3	2
2901	0.8	7.95437	0	2	32270	2	12	0	33.03	1	0	1	10.3819	1	1	1
2903	0.588235	6.63726	0	1	4829	3	11	0	65.53	3	0	1	8.48239	1	1	1
2904	0.666667	8.25609	0	1	28705.4	1	12	0	29.16	1	0	1	10.2648	1	1	1
2906	0.375	8.46821	0	1	13972.6	1	30	0	56.82	1	0	1	9.54485	1	1	1
2909	0.333333	7.95437	0	2	74645	2	15	0	33.03	1	1	1	11.2205	1	2	2
2910	0.107143	8.25609	0	1	74906.5	1	15	0	29.16	1	0	1	11.224	1	2	2
2911	0.347826	8.13886	0	2	5600	3	30	0	53.82	1	0	1	8.63052	1	1	1
2912	0.5	7.88005	0	2	102053	2	14	0	65.18	2	0	1	11.5333	1	2	2
2913	0.5	8.30028	0	1	193827	2	23	0	33.96	3	0	1	12.1747	1	3	2
2914	0.5	8.06621	0	1	52550.3	2	20	0	42.59	3	1	1	10.8695	1	2	1
2915	0.5	8.49821	0	2	75000	1	10	0	24.83	3	0	1	11.2252	1	2	2
2916	0.5	8.81774	0	2	38979	1	15	0	44.62	2	0	1	10.5708	1	2	1
2917	0.4	7.84149	0	1	73736	2	17	0	27.92	3	0	1	11.2082	1	2	2
2918	0.68	8.81774	0	1	83903.4	2	30	1	44.62	2	0	8	11.3374	1	2	2
2919	0.115385	8.60043	0	2	800890	2	10	0	23.71	1	0	1	13.5935	1	3	2
2920	0.5625	8.60043	0	1	544759	2	18	1	23.71	1	0	7	13.2081	1	3	2
2921	0.25	8.06621	0	1	150020	2	12	0	42.59	3	0	1	11.9185	1	3	2
2923	0.541667	8.59693	0	1	17676.6	1	10	0	33.7	2	1	1	9.78	1	1	1
2924	0.333333	8.57263	0	2	54238.5	1	14	0	57.34	2	1	1	10.9011	1	2	1
2925	0.541667	8.59693	0	1	59140	1	10	0	33.7	2	1	1	10.9877	1	2	1
2927	1	7.88005	0	1	29553	2	30	0	65.18	2	0	8	10.2939	1	1	1
2930	0.333333	8.81774	0	2	41509.3	1	15	0	44.62	2	0	1	10.6337	1	2	1
2931	0.230769	8.46821	0	2	301332	2	15	0	56.82	1	1	1	12.616	1	3	2
2932	0.5	8.81774	0	1	90928	1	14	0	44.62	2	0	1	11.4178	1	2	2
2933	0.533333	8.01928	0	1	72130	1	14	0	35.41	2	0	7	11.1862	1	2	2
2934	0.647059	8.64822	0	1	26344	2	30	0	50.47	1	0	8	10.179	1	1	1
2936	0.107143	8.25609	0	1	14549.6	1	14	0	29.16	1	0	1	9.58532	1	1	1
2937	0.222222	8.60043	0	2	881526	1	10	0	23.71	1	0	1	13.6894	1	3	2
2938	0.166667	8.64822	0	1	81074.6	1	17	0	50.47	1	0	1	11.3031	1	2	2
2940	0.217391	8.81774	0	1	14897	2	14	0	44.62	2	0	1	9.60891	1	1	1
2943	0.333333	8.30202	0	1	65089.3	1	17	0	34.74	3	0	4	11.0835	1	2	2
2944	0.333333	7.92624	0	1	20086.6	2	24	0	55.39	2	0	1	9.90781	1	1	1
2945	0.25	7.95437	0	1	115376	1	10	0	33.03	1	0	1	11.656	1	3	2
2947	0.5	8.30028	0	2	56000	2	15	0	33.96	3	0	1	10.9331	1	2	1
2948	0	8.49821	0	2	75119	1	10	0	24.83	3	0	1	11.2268	1	2	2
2949	0.5	8.30028	0	1	720000	2	34	0	33.96	3	0	1	13.487	1	3	2
2950	0.666667	7.95437	0	2	4500000	2	35	1	33.03	1	1	7	15.3196	1	3	2
2951	0.5	7.98002	0	1	51217.4	2	25	0	41.65	2	0	1	10.8438	1	2	1
2953	0.5	8.81774	0	1	123270	1	15	0	44.62	2	0	1	11.7221	1	3	2
2956	0	7.84149	0	1	101329	1	10	1	27.92	3	0	1	11.5261	1	2	2
2958	0	7.53636	0	2	60325.4	1	13	0	54.34	3	0	1	11.0075	1	2	1
2959	0.25	8.59693	0	1	82604.9	1	12	1	33.7	2	0	1	11.3218	1	2	2
2960	0.411765	8.59693	0	1	302910	1	13	0	33.7	2	0	1	12.6212	1	3	2
2964	0.25	7.95437	0	2	1520.39	1	10	0	33.03	1	0	1	7.32672	0	1	1
2965	0.25	7.95437	0	2	12000	2	10	0	33.03	1	0	1	9.39266	0	1	1
2966	0.5	8.49821	0	2	398350	2	21	0	24.83	3	1	1	12.8951	1	3	2
2967	0.333333	8.46821	0	1	27821.2	1	10	0	56.82	1	1	1	10.2336	1	1	1
2969	0.2	8.30202	0	1	654218	2	33	0	34.74	3	0	1	13.3912	1	3	2
2970	0.5	8.30202	0	1	781749	2	33	0	34.74	3	0	1	13.5693	1	3	2
2973	0.666667	6.21261	0	1	39526	1	30	0	42.96	1	0	1	10.5847	1	2	1
2975	0.272727	8.81774	0	1	292119	1	15	0	44.62	2	0	1	12.5849	1	3	2
2977	0.217391	7.53636	0	1	4066	2	10	0	54.34	3	0	1	8.31042	1	1	1
2978	0.5	8.30028	0	1	179044	1	30	1	33.96	3	0	8	12.0954	1	3	2
2980	0.785714	8.60043	0	2	12000	2	20	0	23.71	1	0	1	9.39266	0	1	1
2985	0.3	7.92624	0	2	144987	1	15	0	55.39	2	0	1	11.8844	1	3	2
2987	0.454545	8.57263	0	1	69634	1	11	0	57.34	2	0	1	11.151	1	2	2
2989	0	7.88005	0	2	99000	2	11	0	65.18	2	0	7	11.5029	1	2	2
2992	0	8.30202	0	1	52415	2	13	1	34.74	3	0	1	10.8669	1	2	1
2993	0.5	7.53636	0	2	40617	1	20	0	54.34	3	1	1	10.6119	1	2	1
2994	0.4	6.21261	0	1	1342	1	10	0	42.96	1	1	1	7.20192	1	1	1
2995	0.5	8.30202	0	1	1.43831e+06	2	33	0	34.74	3	0	1	14.179	1	3	2
2996	0.5	8.30028	0	1	56510.9	1	30	0	33.96	3	0	1	10.9422	1	2	1
2997	0.458333	8.81774	0	1	27300	1	30	0	44.62	2	1	8	10.2146	1	1	1
2998	0.2	7.53636	0	1	24240.9	2	10	1	54.34	3	1	1	10.0958	1	1	1
3003	0.428571	8.49821	0	2	699879	1	14	0	24.83	3	0	1	13.4587	1	3	2
3006	0.5	6.83087	0	1	40527	1	11	0	40.88	1	1	1	10.6097	1	2	1
3007	0.5	8.57263	0	1	53000	1	12	0	57.34	2	0	8	10.878	1	2	1
3008	0.5	6.83087	0	1	60267.2	1	12	0	40.88	1	1	1	11.0065	1	2	1
3012	0.5	7.95437	0	1	428512	1	23	0	33.03	1	0	1	12.9681	1	3	2
3016	0.464286	7.84149	0	1	261700	1	15	1	27.92	3	0	1	12.4749	1	3	2
3019	0.4	8.49821	0	1	137300	1	18	0	24.83	3	0	1	11.8299	1	3	2
3020	0.2	7.95437	0	1	23241.4	2	17	0	33.03	1	0	1	10.0537	1	1	1
3022	0.5	8.46821	0	1	13233	1	15	0	56.82	1	1	1	9.49047	1	1	1
3025	0.333333	7.95437	0	1	456100	1	15	1	33.03	1	0	1	13.0305	1	3	2
3026	0.5	8.46821	0	1	12478.4	2	10	0	56.82	1	1	1	9.43176	1	1	1
3027	0.368421	7.88005	0	2	56856	2	16	1	65.18	2	0	7	10.9483	1	2	1
3030	0.5	7.88005	0	1	27600	2	30	0	65.18	2	0	1	10.2256	1	1	1
3031	0.4	8.49821	0	2	33706.7	1	10	0	24.83	3	0	1	10.4254	1	1	1
3032	0.285714	8.81774	0	2	95095	2	23	0	44.62	2	1	1	11.4626	1	2	2
3036	0.230769	6.63726	0	1	86844.7	2	20	0	65.53	3	1	1	11.3719	1	2	2
3037	0.5	7.53636	0	2	21408.1	1	13	1	54.34	3	1	1	9.97152	1	1	1
3038	0	6.83087	0	2	9953.4	1	11	1	40.88	1	1	1	9.20567	1	1	1
3039	0.2	8.60043	0	2	83000	1	12	0	23.71	1	0	4	11.3266	1	2	2
3040	0.428571	8.49821	0	2	151404	1	10	0	24.83	3	0	1	11.9277	1	3	2
3041	0.25	7.95437	0	1	11373	1	10	0	33.03	1	0	1	9.339	1	1	1
3043	0.8	7.88005	0	1	26305.7	2	30	0	65.18	2	0	1	10.1775	1	1	1
3045	0.4	8.64822	0	1	30086	1	17	0	50.47	1	0	1	10.3118	1	1	1
3046	0.166667	8.60043	0	2	971000	1	15	0	23.71	1	0	1	13.7861	1	3	2
3047	0	7.95437	0	2	77081.5	2	12	0	33.03	1	0	7	11.2526	1	2	2
3050	0.333333	8.30202	0	1	27934.5	2	15	0	34.74	3	0	1	10.2376	1	1	1
3051	0.714286	8.60043	0	2	1018000	2	15	0	23.71	1	0	1	13.8333	1	3	2
3053	0.4	8.60043	0	1	139996	2	30	0	23.71	1	0	2	11.8494	1	3	2
3054	0	7.95437	0	2	175918	2	30	1	33.03	1	1	7	12.0778	1	3	2
3055	0.5	8.46821	0	1	100000	2	12	1	56.82	1	1	1	11.5129	1	2	2
3056	0.5	8.81774	0	2	63763.9	2	17	0	44.62	2	0	1	11.0629	1	2	2
3057	0.625	8.30028	0	1	39122.6	2	31	0	33.96	3	0	1	10.5745	1	2	1
3058	1	8.46821	0	1	101800	2	30	0	56.82	1	1	3	11.5308	1	2	2
3059	0.5	8.01928	0	1	14101	1	15	0	35.41	2	0	1	9.554	1	1	1
3060	0.5	6.63726	0	2	72971.2	2	10	0	65.53	3	0	1	11.1978	1	2	2
3061	0.375	7.88005	0	1	31975.5	2	30	0	65.18	2	0	7	10.3727	1	1	1
3063	0.6	8.81774	0	1	316474	1	15	0	44.62	2	0	1	12.665	1	3	2
3066	0.5	8.49821	0	1	150608	1	15	0	24.83	3	0	1	11.9224	1	3	2
3067	0.133333	8.49821	0	2	98000	2	15	1	24.83	3	0	1	11.4927	1	2	2
3068	0.5	8.81774	0	2	170000	2	30	1	44.62	2	1	1	12.0435	0	3	2
3070	0.4	7.92624	0	1	570977	2	33	0	55.39	2	0	1	13.2551	1	3	2
3072	0.25	8.46821	0	2	146936	1	20	0	56.82	1	0	1	11.8978	1	3	2
3073	0.28	8.46821	0	2	30049	1	20	0	56.82	1	0	1	10.3106	1	1	1
3074	0.333333	8.81774	0	1	17517.3	1	30	0	44.62	2	0	1	9.77094	1	1	1
3075	0.333333	8.49821	0	1	22898.9	2	12	1	24.83	3	0	1	10.0388	1	1	1
3076	0.5	8.64822	0	1	361000	1	15	0	50.47	1	0	1	12.7966	1	3	2
3077	0.545455	8.57263	0	1	57976.9	1	12	0	57.34	2	0	1	10.9678	1	2	1
3081	0.5	7.6774	0	2	35000	2	25	1	38.07	3	0	1	10.4631	1	1	1
3084	0.5	8.57263	0	1	57613	2	30	0	57.34	2		1	10.9615	1	2	1
3085	0.5	8.06621	0	1	48384	2	30	0	42.59	3	0	8	10.7869	1	2	1
3086	0.333333	8.57263	0	2	44000	2	12	0	57.34	2	1	1	10.692	1	2	1
3087	0.277778	7.88005	0	1	98195.8	2	12	0	65.18	2	0	1	11.4947	1	2	2
3088	0.5	8.49821	0	1	69779	2	12	0	24.83	3	0	1	11.1531	1	2	2
3089	0.5	8.46821	0	1	136831	2	27	0	56.82	1	1	1	11.8265	1	3	2
3090	0.333333	8.30202	0	1	113021	2	30	0	34.74	3	0	1	11.6353	1	3	2
3091	0.5	8.64822	0	2	28438	2	30	0	50.47	1	0	1	10.2555	0	1	1
3093	0.5	8.64822	0	1	19027.8	2	11	0	50.47	1	0	1	9.85366	1	1	1
3094	0.285714	8.49821	0	1	31973	2	12	0	24.83	3	0	1	10.3727	1	1	1
3095	0.571429	8.64822	0	1	298138	1	30	0	50.47	1	0	7	12.6053	1	3	2
3096	0.5	8.30202	0	1	23948.2	1	13	0	34.74	3	1	1	10.0837	1	1	1
3099	0.3	8.49821	0	1	120000	2	15	0	24.83	3	0	1	11.6952	1	3	2
3102	0.208333	8.13886	0	2	88182	2	10	0	53.82	1	0	1	11.3872	1	2	2
3105	0.454545	7.84149	0	2	17560	3	30	1	27.92	3	0	2	9.77338	0	1	1
3106	1	7.53636	0	1	18441.1	2	30	0	54.34	3	1	8	9.82234	1	1	1
3108	0	8.30202	0	1	16790	2	11	0	34.74	3	0	1	9.72854	1	1	1
3109	0.5	7.38585	0	2	13786	2	11	0	38.21	3	1	1	9.53141	1	1	1
3110	0.285714	8.59693	0	1	92800	1	12	0	33.7	2	0	1	11.4382	1	2	2
3112	0.5	6.83087	0	1	59500	1	17	0	40.88	1	0	1	10.9937	1	2	1
3114	0.25	8.49821	0	1	45789.4	1	13	0	24.83	3	0	1	10.7318	1	2	1
3115	0.470588	8.25609	0	2	3000	1	11	0	29.16	1	0	1	8.00637	1	1	1
3116	0.615385	7.95437	0	1	4163	1	30	0	33.03	1	0	1	8.33399	1	1	1
3118	0.142857	7.95437	0	2	25000	2	10	0	33.03	1	0	1	10.1266	1	1	1
3121	0.5	8.49821	0	2	19000	3	30	0	24.83	3	0	1	9.85219	1	1	1
3123	0.5	8.81774	0	1	90220	2	15	0	44.62	2	0	1	11.41	1	2	2
3124	0.5	8.81774	0	1	85891	1	15	0	44.62	2	0	1	11.3608	1	2	2
3126	0.3125	8.64822	0	1	403468	2	15	0	50.47	1	0	1	12.9078	1	3	2
3127	0.5	8.64822	0	1	287623	2	20	0	50.47	1	0	7	12.5694	1	3	2
3129	0.473684	7.98002	0	1	14416	1	11	0	41.65	2	0	1	9.57609	1	1	1
3130	0.333333	8.57263	0	1	20080.9	1	11	0	57.34	2	0	1	9.90752	1	1	1
3131	0.333333	8.57263	0	1	36679.7	1	11	0	57.34	2	0	1	10.51	1	2	1
3132	0.444444	8.81774	0	2	152409	2	25	0	44.62	2	0	1	11.9343	1	3	2
3133	0.2	8.49821	0	2	33571	1	11	0	24.83	3	0	1	10.4214	1	1	1
3134	0.333333	7.95437	0	1	128369	1	12	0	33.03	1	0	1	11.7627	1	3	2
3135	0.454545	8.30202	0	1	71422	2	12	1	34.74	3	0	1	11.1764	1	2	2
3136	0.5	8.01928	0	2	35217	2	22	1	35.41	2	0	1	10.4693	0	1	1
3141	0.5	8.81774	0	2	70819.3	2	17	0	44.62	2	0	7	11.1679	1	2	2
3142	0.2	7.88005	0	2	189600	2	10	0	65.18	2	0	1	12.1527	1	3	2
3143	0.5	7.84149	0	1	356416	2	30	0	27.92	3	0	1	12.7838	1	3	2
3147	0.666667	7.88005	0	1	181688	2	20	0	65.18	2	0	1	12.11	1	3	2
3148	0.666667	7.88005	0	1	131263	2	20	0	65.18	2	0	4	11.785	1	3	2
3150	0.5	7.84149	0	1	10425.1	1	12	0	27.92	3	0	1	9.25197	1	1	1
3151	0.181818	8.81774	0	1	46352.7	2	30	0	44.62	2	0	1	10.744	1	2	1
3153	0.5	8.49821	0	2	214808	1	17	0	24.83	3	1	1	12.2775	1	3	2
3155	1	7.53636	0	1	16901.5	2	12	0	54.34	3	1	1	9.73516	1	1	1
3156	0.5	8.81774	0	1	61138.3	1	12	0	44.62	2	1	1	11.0209	1	2	2
3159	0.733333	8.06621	0	1	68686.3	1	17	0	42.59	3	1	1	11.1373	1	2	2
3160	0.5	6.83087	0	1	23781.9	1	11	0	40.88	1	1	1	10.0767	1	1	1
3161	0.5	7.38585	0	1	7682.83	2	11	0	38.21	3	0	1	8.94674	1	1	1
3162	0.5	6.83087	0	1	15598	1	11	0	40.88	1	1	1	9.6549	1	1	1
3163	0.473684	8.81774	0	1	129787	1	15	0	44.62	2	0	1	11.7736	1	3	2
3165	0.5	7.53636	0	1	48310	1	11	0	54.34	3	0	7	10.7854	1	2	1
3166	0	8.57263	0	1	22000	1	30	0	57.34	2	0	8	9.9988	1	1	1
3168	0.5	7.95437	0	1	67027	2	20	0	33.03	1	1	8	11.1128	1	2	2
3171	0.5	8.25609	0	1	34241.3	1	12	0	29.16	1	0	1	10.4412	1	1	1
3175	0.5	7.88005	0	1	150427	2	18	0	65.18	2	0	7	11.9212	1	3	2
3177	0	8.49821	0	2	140000	3	13	0	24.83	3	1	1	11.8494	1	3	2
3178	0.571429	8.01928	0	1	40000	2	32	0	35.41	2	0	1	10.5966	1	2	1
3179	0	8.30028	0	2	22072	3	14	0	33.96	3	0	3	10.0021	1	1	1
3180	0.230769	8.81774	0	2	17002	1	10	0	44.62	2	0	1	9.74109	1	1	1
3181	0.666667	8.57263	0	2	80726	2	15	1	57.34	2	1	7	11.2988	1	2	2
3183	0	8.30202	0	1	86440	2	20	0	34.74	3	0	1	11.3672	1	2	2
3184	0.459459	8.30202	0	1	590313	2	30	1	34.74	3	1	1	13.2884	1	3	2
3185	0.4	8.57263	0	2	34257.2	1	15	0	57.34	2	0	1	10.4416	1	1	1
3186	0.416667	8.57263	0	1	105000	2	18	1	57.34	2	0	1	11.5617	1	3	2
3187	0.571429	7.88005	0	1	16631	2	30	0	65.18	2	1	1	9.71902	1	1	1
3188	1	8.81774	0	1	53094	1	18	0	44.62	2	0	1	10.8798	1	2	1
3192	0.2	8.25609	0	2	9549	2	15	0	29.16	1	0	1	9.16419	1	1	1
3193	0.454545	8.30202	0	1	611205	2	30	1	34.74	3	1	1	13.3232	1	3	2
3194	0.459459	8.30202	0	1	1343535	2	34	0	34.74	3	1	1	14.1108	1	3	2
3195	0.459459	8.30202	0	1	1418490	2	34	0	34.74	3	1	1	14.1651	1	3	2
3196	0	8.60043	0	1	600000	1	15	0	23.71	1	0	1	13.3047	1	3	2
3198	0.642857	8.57263	0	2	72400	2	18	0	57.34	2	0	1	11.19	0	2	2
3200	0.5	8.30202	0	1	40140	2	19	0	34.74	3	0	1	10.6001	1	2	1
3201	0.5	8.64822	0	1	170403	2	20	0	50.47	1	0	1	12.0459	1	3	2
3202	0	7.95437	0	2	253349	1	15	0	33.03	1	0	1	12.4425	1	3	2
3204	0.5	7.95437	0	2	510000	2	20	0	33.03	1	1	1	13.1422	1	3	2
3205	0.294118	8.57263	0	1	99748	1	13	0	57.34	2	0	1	11.5104	1	2	2
3206	0.181818	7.95437	0	1	62119.6	1	30	0	33.03	1	0	1	11.0368	1	2	2
3207	0.625	8.25609	0	1	23393	2	31	0	29.16	1	0	1	10.0602	1	1	1
3209	0.454545	8.57263	0	1	35828.6	1	12	0	57.34	2	0	1	10.4865	1	2	1
3210	0.333333	8.81774	0	1	242951	1	23	0	44.62	2	0	1	12.4006	1	3	2
3212	0.5	8.49821	0	1	145687	1	14	0	24.83	3	0	1	11.8892	1	3	2
3213	0.478261	8.46821	0	2	8219.2	2	10	0	56.82	1	0	1	9.01423	0	1	1
3215	1	7.53636	0	1	40884	2	19	0	54.34	3	1	1	10.6185	1	2	1
3216	0.333333	7.88005	0	1	98672	2	30	0	65.18	2	0	7	11.4996	1	2	2
3217	0	7.88005	0	1	38955	1	18	0	65.18	2	1	1	10.5702	1	2	1
3219	0.470588	8.13886	0	1	178090	2	18	1	53.82	1	0	1	12.09	1	3	2
3220	0.230769	7.95437	0	2	21506.6	2	12	0	33.03	1	0	1	9.97611	1	1	1
3221	0.5	8.46821	0	1	125407	2	27	0	56.82	1	1	1	11.7393	0	3	2
3222	0.5	7.88005	0	1	27299.2	1	10	0	65.18	2	0	1	10.2146	1	1	1
3223	0.454545	8.46821	0	1	16469.1	1	10	0	56.82	1	1	1	9.70924	1	1	1
3224	0.5	7.88005	0	1	68328.9	1	11	0	65.18	2	0	1	11.1321	1	2	2
3225	0.545455	8.25609	0	1	129954	2	30	0	29.16	1	0	7	11.7749	1	3	2
3226	0.4	7.92624	0	1	94200	2	30	0	55.39	2	0	1	11.4532	1	2	2
3228	0.5	8.57263	0	1	105000	2	12	0	57.34	2	0	1	11.5617	1	3	2
3229	0.5	8.60043	0	2	249714	2	20	0	23.71	1	0	1	12.4281	1	3	2
3230	0.4	8.64822	0	1	48856	1	30	0	50.47	1	0	7	10.7966	1	2	1
3231	0.5	8.57263	0	1	24696	2	30	0	57.34	2	0	1	10.1144	1	1	1
3233	1	8.30202	0	1	4331.6	2	30	0	34.74	3	1	1	8.37369	1	1	1
3234	0	7.95437	0	2	60000	2	13	0	33.03	1	0	1	11.0021	1	2	1
3236	0.681818	7.88005	0	2	40031.4	2	12	0	65.18	2	0	1	10.5974	0	2	1
3237	0.272727	8.57263	0	1	26700	1	11	0	57.34	2	0	1	10.1924	1	1	1
3238	0.5	7.6774	0	1	16713.5	3	21	0	38.07	3	0	1	9.72397	0	1	1
3239	0.5	7.95437	0	2	14884.9	2	19	0	33.03	1	0	1	9.6081	0	1	1
3240	1	8.81774	0	1	92305.7	1	15	0	44.62	2	0	1	11.4329	1	2	2
3241	0.666667	8.81774	0	1	544982	1	17	0	44.62	2	0	1	13.2085	1	3	2
3242	0.533333	8.01928	0	1	63976.5	1	14	0	35.41	2	0	7	11.0663	1	2	2
3243	0.444444	7.92624	0	1	23321.7	1	15	0	55.39	2	0	1	10.0571	1	1	1
3244	0.555556	8.64822	0	1	178629	2	29	0	50.47	1	0	1	12.0931	1	3	2
3245	0.25	7.88005	0	1	8174	2	11	1	65.18	2	0	1	9.00871	1	1	1
3247	0.461538	7.95437	0	1	50680	1	13	0	33.03	1	0	1	10.8333	1	2	1
3249	1	8.64822	0	1	19111.2	2	30	0	50.47	1	0	7	9.85803	1	1	1
3251	0.714286	7.92624	0	1	10558	1	16	0	55.39	2	0	1	9.26464	1	1	1
3252	0.5	8.64822	0	1	112110	2	14	0	50.47	1	0	1	11.6272	1	3	2
3253	0.5	8.81774	0	1	100000	1	15	1	44.62	2	0	1	11.5129	1	2	2
3255	0.333333	7.53636	0	1	146653	1	12	0	54.34	3	0	1	11.8958	1	3	2
3258	0.454545	8.64822	0	1	41616.2	1	30	0	50.47	1	0	1	10.6363	1	2	1
3259	0.384615	8.30028	0	1	149709	1	13	0	33.96	3	0	1	11.9164	1	3	2
[truncated: 3,654 more rows]
